# Supplementary material for: Comparative transcriptome analysis reveals molecular mechanisms of resistance in Chinese cabbage to Plasmodiophora brassicae pathotype 11
Source: Front Microbiol. 2025 Jan 24;16:1495243. doi: 10.3389/fmicb.2025.1495243 (PMC11802504; doi:10.3389/fmicb.2025.1495243)
Supplement: Supplementary file 1 [file Data_Sheet_1.xlsx]

## Sheet: Supplementary Fig S1, S2, S3
						Supplementary Fig. S1. GO function classification of DEGs. (a) DEGs from S_Pb vs S_CK. (b) DEGs from R_Pb vs R_CK. The y-axis indicates the number of annotated DEGs. Red boxes mean up-regulated and green mean down-regulated.
								Supplementary fig. S2. Plant hormone signal pathway analyses of DEGs in Brassica rapa. infected by P. brassicae. The pathway frames are from the MAPMAN software database. Red boxes mean up-regulated genes and green mean down-regulated. (a) DEGs form S_Pb vs S_CK; (b) DEGs form R_Pb vs R_CK.
											Supplementary fig. S3. Heatmaps of DEGs related in cell wall related genes. Genes are annotated and categorized according to MapMan/Mercator.

## Sheet: Supplementary Table S1
				Supplementary Table S1. Gene information and primer sequences for RT-qPCR.
				Gene ID	Gene description	Forward Primer (5′-3′)	Reverse Primer (5′-3′)
				BraA03g031830.3C	pathogenesis-related protein PR-4	AGAGTGACAAATACTGGGA	TTGACAAACTCGTAGTTGAC
				BraA07g041520.3C	9-cis-epoxycarotenoid dioxygenase NCED9	GTGGACTTA TCGACAGGA	AGTTCAGATCTCACATTCTC
				BraA03g048740.3C	abscisic acid 8'-hydroxylase 1	GATCCATCAAGATTTGAGGT	CTTGGCTAGTTCATTTCC A
				BraA01g009230.3C	calcineurin B-like protein 1	GATAAGACATTTGAGGATGC	CAATCTCATCGACCTCAG
				BraA10g028680.3C	cytochrome P450 71A1	TCTTGAACTGGGACGTCA	TCACTGATGAGAGTCTCC
				BraA08g022020.3C	cytochrome P450 79B1	GTTGACGACGATGATGCT	ATAAAGATGCTCAGGCAAC
				BraA06g027600.3C	peroxidase 71	CAGTTGATGAGTCCTAGAA	ATTAACCGCGGAGCAAAC
				BraA03g019010.3C	growth-regulating factor 3	TGGTAATGAAGAGGAAGCT	TGTGATGGTGGTTGTGGTT
				BraA06g034430.3C	GRF1-interacting factor 1	GAAGCAGTGGTCTCCATAT	TGATGACTTCAAGTAGAGTG
				GAPDH		CAGGTTTGGAATTGTCGAGG	GAGCTGTGGAAGCACCTTTC

## Sheet: Supplementary Table S2
						Supplementary Table S2. Statistics for the RNA-seq data of 12 libraries from S and R at 14 DAI.
						Sample	Raw reads	Clean reads	Clean bases(G)	Q20(%)	Q30(%)	GC content(%)	Total mapped reads
						S.CK1	49083574	42232476	6.53	98.52	94.68	46.53	39,440,898 (93.39%)
						S.CK2	43993232	39173892	6.01	98.68	95.14	46.18	36,679,191 (93.63%)
						S.CK3	41959573	36848230	5.66	98.59	94.88	46.19	34,284,020 (93.04%)
						R.CK1	47308904	41310218	6.32	98.56	94.78	45.81	37,389,188 (90.51%)
						R.CK2	40366529	35283548	5.44	98.53	94.7	45.87	32,777,760 (92.90%)
						R.CK3	45487290	33002082	6.05	98.54	94.78	47.25	30,393,610 (92.10%)
						S.Pb1	52899729	30401042	6.91	97.65	92.45	48.73	23,490,876 (77.27%)
						S.Pb2	58750205	37147564	7.63	97.83	92.72	48	30,035,788 (80.86%)
						S.Pb3	50751979	29500330	6.56	97.56	92.21	48.2	25,849,433 (87.62%)
						R.Pb1	58411831	43572694	7.53	97.56	92.21	47.09	40,122,450 (92.08%)
						R.Pb2	51285106	39837038	6.6	97.55	92.18	47.83	36,986,152 (92.84%)
						R.Pb3	54850888	44202470	7.26	97.91	93.07	47.54	40,896,050 (92.52%)

## Sheet: Supplementary Table S3
				Supplementary Table S3. Gene list of 208 DEGs were up-regulated in R but down-regulated in S.
					R_Pb vs R_CK			S_Pb vs S_CK
				Gene ID	log2FC	pvalue	FDR	log2FC	pvalue	FDR	Description
				BraA01g001510.3C	2.26829	0.000778369	0.00234682	-2.10931	0.00158633	0.0060861	indole-3-acetic acid-amido synthetase GH3.2
				BraA01g001950.3C	1.00894	0.0038798	0.00966925	-1.45596	0.000258906	0.00128062	uncharacterized protein LOC103864993
				BraA01g001990.3C	1.13392	0.025177	0.0489972	-2.28813	1.34e-05	9.28e-05	calcium uniporter protein 1, mitochondrial
				BraA01g004700.3C	2.0856	9.62e-06	4.62e-05	-2.1529	5.4e-06	4.14e-05	hypothetical protein IGI04_000436
				BraA01g005200.3C	1.42927	1.72e-07	1.21e-06	-1.00609	0.000247916	0.0012342	ATP-dependent 6-phosphofructokinase 6
				BraA01g006130.3C	2.39023	3.31e-08	2.7e-07	-1.45212	0.000810291	0.00342763	WRKY transcription factor 18
				BraA01g008360.3C	1.6863	0.0253016	0.0491993	-2.23288	0.00708519	0.0214348	acid phosphatase 1
				BraA01g009230.3C	3.19482	8.45e-11	1.14e-09	-4.5127	1.59e-17	8.95e-16	calcineurin B-like protein 1
				BraA01g010420.3C	2.31087	9.7e-13	1.79e-11	-3.16179	2.41e-21	2.4e-19	integrin-linked protein kinase 1
				BraA01g010510.3C	1.42005	0.000380112	0.00124657	-1.48837	0.000219111	0.00110825	probable disease resistance protein At4g19060
				BraA01g014840.3C	2.90713	3.62e-07	2.39e-06	-1.90941	0.000741503	0.00317918	uncharacterized protein LOC103861739
				BraA01g017630.3C	1.69217	6.12e-06	3.07e-05	-1.05395	0.00824938	0.0243865	mitogen-activated protein kinase kinase kinase 18
				BraA01g021880.3C	1.92411	8.64e-06	4.19e-05	-1.30071	0.00281467	0.00993602	uncharacterized protein LOC103871762 isoform X2
				BraA01g029710.3C	1.29233	0.000892849	0.00265005	-3.31975	5.58e-17	2.93e-15	hypothetical protein IGI04_002938, partial
				BraA01g031260.3C	2.79872	8.46e-07	5.13e-06	-3.02783	1.38e-07	1.51e-06	putative calcium-transporting ATPase 13
				BraA01g037150.3C	1.0989	3.45e-05	0.000146425	-1.25606	2.73e-06	2.24e-05	C2 domain-containing protein At1g53590 isoform X1
				BraA01g037520.3C	1.0398	0.000940268	0.00277497	-1.9323	3.15e-08	3.93e-07	sm-like protein LSM1B
				BraA01g039410.3C	1.67999	0.00025321	0.000871051	-1.29755	0.00513418	0.0163953	protein LURP-one-related 10
				BraA01g043890.3C	1.60555	5.24e-13	1.02e-11	-1.15406	2.46e-07	2.55e-06	cellulose synthase-like protein D3
				BraA01g044030.3C	1.46321	0.000488895	0.00155894	-1.07852	0.0172489	0.0450637	histidine--tRNA ligase, cytoplasmic
				BraA02g004740.3C	1.61296	0.0105938	0.0232033	-4.98068	1.02e-12	2.89e-11	hypothetical protein IGI04_004720
				BraA02g005610.3C	1.30321	0.0181072	0.0369313	-3.16398	7.34e-09	1.05e-07	cinnamoyl-CoA reductase-like SNL6 isoform X1
				BraA02g008140.3C	1.53811	3.49e-06	1.85e-05	-2.64837	1.97e-15	8.49e-14	protein CLT1, chloroplastic
				BraA02g010050.3C	1.19075	0.00184122	0.00501856	-1.15043	0.00366119	0.0124057	uncharacterized protein At1g08160
				BraA02g011100.3C	1.50123	0.00242449	0.00639993	-1.32313	0.00752377	0.022584	UDP-glucuronic acid decarboxylase 3
				BraA02g018220.3C	1.50212	3.8e-06	2e-05	-2.44693	1.14e-10	2.29e-09	hypothetical protein IGI04_006013, partial
				BraA02g019450.3C	2.35857	7.97e-15	2.15e-13	-1.57004	5.96e-07	5.65e-06	hypersensitive-induced response protein 2
				BraA02g021020.3C	1.38037	0.00032156	0.00107423	-2.96586	1.58e-14	5.98e-13	protein TIFY 11B
				BraA02g021090.3C	2.90342	8.3e-10	9.23e-09	-6.11257	1.59e-36	6.87e-34	lipoxygenase 4, chloroplastic
				BraA02g022540.3C	1.65446	1.54e-07	1.09e-06	-2.41576	1.96e-14	7.27e-13	protein TIFY 10B
				BraA02g025510.3C	1.27203	0.000367805	0.00121056	-3.38664	5.53e-21	5.34e-19	probable WRKY transcription factor 40
				BraA02g031780.3C	1.01851	7.09e-05	0.00028003	-3.58751	1.43e-42	1.07e-39	abscisic acid 8'-hydroxylase 3
				BraA02g032840.3C	1.09673	0.00853138	0.0192201	-3.41493	4.71e-15	1.93e-13	unnamed protein product, partial
				BraA02g035460.3C	2.19397	5.43e-08	4.26e-07	-3.81356	9.07e-17	4.65e-15	F-box protein At2g02240
				BraA02g035960.3C	1.33039	0.000273523	0.000931025	-2.16432	2.73e-10	5.14e-09	phosphate transporter PHO1 homolog 5 isoform X1
				BraA02g038530.3C	2.47235	3.7e-05	0.000155996	-1.79744	0.00269369	0.00958026	hypothetical protein HID58_091463
				BraA02g043750.3C	1.27534	0.00276314	0.00718195	-4.6427	3.68e-24	5.19e-22	probable inactive poly
				BraA02g044500.3C	1.51554	0.00926143	0.0206377	-2.84234	3.38e-05	0.000214059	metacaspase-3
				BraA02g045510.3C	5.08613	5.19e-18	2.3e-16	-1.49263	0.0130843	0.0358558	zinc finger protein AZF1
				BraA03g002260.3C	6.03575	0.000756858	0.00228875	-4.56289	0.00104207	0.00425012	cytochrome P450 71A1
				BraA03g004030.3C	1.07042	0.000546778	0.00171867	-1.55369	6.05e-07	5.73e-06	cellulose synthase A catalytic subunit 5
				BraA03g004140.3C	4.29844	2.05e-12	3.59e-11	-2.72821	6.33e-06	4.76e-05	hypothetical protein HID58_093314
				BraA03g005190.3C	1.70421	5.05e-05	0.000206471	-1.16138	0.00576296	0.0180692	hypothetical protein HID58_050532
				BraA03g005860.3C	3.39854	4.8e-14	1.12e-12	-2.78266	8.63e-10	1.47e-08	polyamine oxidase 1
				BraA03g014910.3C	2.43442	0.00674365	0.0156997	-5.91045	8.7e-08	9.9e-07	cytokinin hydroxylase-like
				BraA03g017510.3C	2.71808	3.01e-05	0.000129468	-3.16871	1.17e-06	1.05e-05	unnamed protein product
				BraA03g020880.3C	1.21968	0.000120549	0.000449647	-1.71307	1.41e-07	1.53e-06	caffeoylshikimate esterase
				BraA03g020960.3C	1.38353	2.87e-06	1.55e-05	-1.67681	3.2e-08	3.98e-07	uncharacterized protein LOC103857873
				BraA03g021290.3C	2.84565	0.0241829	0.0473286	-4.72343	0.000184783	0.000955355	zinc finger CCCH domain-containing protein 29
				BraA03g029380.3C	4.79649	1.11e-15	3.39e-14	-1.62644	0.00331012	0.0114076	hypothetical protein IGI04_011320
				BraA03g031910.3C	1.48173	0.00131917	0.00374152	-1.96208	1.74e-05	0.000117682	hypothetical protein HID58_010966
				BraA03g033510.3C	1.06493	0.00674748	0.0157073	-1.15629	0.00301347	0.0105281	growth hormone-regulated TBC protein 1
				BraA03g037080.3C	2.41415	7.12e-09	6.66e-08	-2.68774	2.52e-07	2.61e-06	acyl-protein thioesterase 2 isoform X2
				BraA03g039380.3C	1.50604	6.5e-08	5.01e-07	-1.74155	5.11e-10	9.21e-09	calcium-dependent protein kinase 9
				BraA03g039430.3C	1.17386	0.0135883	0.0288279	-1.18032	0.0137749	0.0374025	early nodulin-like protein 3
				BraA03g045700.3C	1.47364	3.32e-13	6.65e-12	-1.025	1.53e-06	1.34e-05	ethylene-overproduction protein 1
				BraA03g047600.3C	1.13562	0.0233781	0.0459742	-3.34531	3.34e-10	6.18e-09	calcineurin B-like protein 1
				BraA03g048050.3C	1.2657	6.18e-06	3.1e-05	-1.75053	7.79e-10	1.34e-08	protein starmaker isoform X1
				BraA03g048740.3C	2.36711	3.2e-09	3.18e-08	-2.15769	2.81e-07	2.87e-06	abscisic acid 8'-hydroxylase 1
				BraA03g055630.3C	1.265	0.00242644	0.00640448	-1.25856	0.00152352	0.00588881	uncharacterized protein LOC103861945
				BraA03g055710.3C	1.44678	1.14e-09	1.23e-08	-1.3583	2.08e-08	2.69e-07	protein SMAX1-LIKE 2 isoform X1
				BraA03g056960.3C	2.18865	1.13e-05	5.36e-05	-2.14878	1.15e-05	8.14e-05	WRKY transcription factor 18-like isoform X1
				BraA03g057030.3C	2.61221	9.43e-09	8.61e-08	-2.2146	1.46e-06	1.28e-05	putative glutathione peroxidase 7, chloroplastic
				BraA03g059810.3C	2.87004	3.63e-19	1.94e-17	-2.88518	8.26e-19	5.79e-17	senescence/dehydration-associated protein At4g35985, chloroplastic
				BraA04g005770.3C	1.95886	9.11e-13	1.7e-11	-1.50702	4.23e-08	5.12e-07	phosphatidylinositol:ceramide inositolphosphotransferase 1 isoform X3
				BraA04g007060.3C	3.84265	0.00027012	0.000920986	-4.32961	6.22e-05	0.000367884	ABC transporter G family member 27 isoform X1
				BraA04g008830.3C	6.3645	2.14e-16	7.35e-15	-1.71685	0.0138211	0.0375065	hypothetical protein Bca52824_046906
				BraA04g014020.3C	2.36795	1.03e-20	6.87e-19	-3.8237	2.14e-43	1.79e-40	hypothetical protein HID58_015175
				BraA04g016200.3C	1.45941	0.00172061	0.00472558	-3.87343	7.34e-18	4.39e-16	ethylene-responsive transcription factor ERF056
				BraA04g018710.3C	1.94928	0.0108918	0.0237693	-2.52373	0.0060909	0.0189569	putative ethylene-responsive transcription factor ERF121
				BraA04g019300.3C	1.45041	0.00013042	0.000482858	-1.46081	0.000152664	0.000806876	unnamed protein product
				BraA04g024890.3C	2.14775	0.00629257	0.0147668	-1.81738	0.0178525	0.0463599	uncharacterized protein LOC103865364 isoform X1
				BraA04g030230.3C	3.92732	2.81e-11	4.05e-10	-1.32805	0.0177048	0.0460602	defensin-like protein 197
				BraA04g030260.3C	5.20612	0.00688954	0.0159649	-5.81287	0.000378448	0.00178208	defensin-like protein 2
				BraA04g030920.3C	1.75097	5.18e-07	3.32e-06	-2.94013	9.46e-17	4.82e-15	ethylene-responsive transcription factor 13
				BraA04g032100.3C	1.51055	0.000406933	0.00132526	-1.03574	0.0149233	0.039979	transcription factor ABA-INDUCIBLE bHLH-TYPE
				BraA05g000160.3C	3.56126	0.00233532	0.00619756	-4.4139	2.84e-05	0.000183211	unnamed protein product
				BraA05g001310.3C	1.07879	0.00883884	0.0198014	-3.17056	1.58e-14	5.98e-13	transcription factor ABA-INDUCIBLE bHLH-TYPE
				BraA05g004720.3C	2.57389	5.11e-06	2.61e-05	-3.80331	7.44e-11	1.57e-09	ethylene-responsive transcription factor 13
				BraA05g008810.3C	1.32703	0.00568724	0.0135269	-1.29411	0.00768101	0.0229712	1,4-alpha-glucan-branching enzyme 2-1, chloroplastic/amyloplastic
				BraA05g009100.3C	1.82559	2.26e-09	2.3e-08	-1.01552	0.00093352	0.00387234	uridine nucleosidase 1 isoform X1
				BraA05g009140.3C	1.54815	1.84e-06	1.04e-05	-1.18956	0.000277592	0.00136028	protein ABSCISIC ACID-INSENSITIVE 5
				BraA05g010210.3C	2.48481	8.2e-10	9.11e-09	-1.40431	0.000541467	0.00242875	putative UDP-arabinose 4-epimerase 2 isoform X2
				BraA05g011020.3C	1.01406	5.79e-05	0.000233185	-1.12278	9.88e-06	7.13e-05	hypothetical protein HID58_017707
				BraA05g011830.3C	1.66989	0.000550144	0.00172772	-1.96687	0.000113431	0.000622524	tyrosine-protein phosphatase DSP2 isoform X1
				BraA05g027350.3C	1.14835	4.35e-05	0.000180144	-1.6828	8.95e-09	1.26e-07	hypothetical protein HID58_067606
				BraA05g029670.3C	1.90768	9.05e-10	9.95e-09	-3.00192	9.23e-21	8.5e-19	unnamed protein product
				BraA05g029800.3C	1.45519	1.23e-05	5.79e-05	-1.24717	0.00020631	0.00105154	uncharacterized protein LOC103869652
				BraA05g032430.3C	1.13761	0.0060929	0.0143621	-1.18922	0.00421835	0.0139416	cytochrome P450 72A15
				BraA05g033140.3C	6.16348	0.000213375	0.00074979	-4.52841	0.00175612	0.00664612	hypothetical protein IGI04_020494
				BraA05g033380.3C	1.30846	0.0027042	0.0070442	-3.17383	1.05e-11	2.52e-10	IQ domain-containing protein IQM2
				BraA05g034760.3C	2.87073	3.02e-10	3.66e-09	-2.16838	1.93e-06	1.65e-05	hypothetical protein HID58_019676, partial
				BraA05g035680.3C	1.18581	1.11e-05	5.28e-05	-1.17455	1.56e-05	0.000106735	omega-3 fatty acid desaturase, chloroplastic isoform X1
				BraA05g037840.3C	1.5364	1.31e-06	7.62e-06	-1.57652	1.02e-06	9.27e-06	growth hormone-regulated TBC protein 1-A
				BraA05g038010.3C	1.35317	4.17e-05	0.000173371	-2.16071	5e-11	1.08e-09	protein ACTIVITY OF BC1 COMPLEX KINASE 7, chloroplastic
				BraA05g039750.3C	1.17708	0.0184229	0.0374727	-3.69262	6.72e-12	1.67e-10	REF/SRPP-like protein At3g05500
				BraA06g009090.3C	1.23392	0.00117044	0.00336434	-2.18497	1.3e-08	1.76e-07	dehydration-responsive element-binding protein 1F
				BraA06g009620.3C	2.68321	1.39e-08	1.23e-07	-4.36833	1.31e-19	9.97e-18	CSC1-like protein At1g11960
				BraA06g009780.3C	1.9371	1.05e-07	7.72e-07	-4.07243	5.85e-28	1.29e-25	choline/ethanolaminephosphotransferase 1
				BraA06g018410.3C	3.5872	8.93e-17	3.26e-15	-2.97317	1.27e-11	3e-10	unnamed protein product, partial
				BraA06g019700.3C	2.02083	4.11e-05	0.00017135	-3.57005	9.41e-13	2.7e-11	asparagine synthetase
				BraA06g025400.3C	3.37448	2.32e-14	5.79e-13	-2.46779	2.36e-09	3.73e-08	unnamed protein product
				BraA06g026140.3C	1.59061	0.000132518	0.000489348	-2.93664	8.25e-12	2e-10	probable inactive poly
				BraA06g026170.3C	1.28327	9.3e-08	6.91e-07	-2.4062	1.14e-22	1.34e-20	calmodulin-binding protein 60 A
				BraA06g027600.3C	4.44723	0.000885416	0.0026322	-3.72348	0.00521453	0.0166127	peroxidase 71
				BraA06g032610.3C	1.06487	0.00280159	0.00726727	-1.28419	0.000405771	0.00189253	probable sucrose-phosphate synthase 2
				BraA06g033080.3C	1.04654	0.00203836	0.00549121	-2.66347	1.13e-14	4.36e-13	ferrochelatase-1, chloroplastic/mitochondrial
				BraA06g034700.3C	1.63532	1.05e-05	5.01e-05	-1.3959	0.000202465	0.00103491	unnamed protein product
				BraA06g035420.3C	2.31937	2.87e-08	2.38e-07	-2.75705	1.71e-10	3.35e-09	RPM1-interacting protein 4
				BraA06g036180.3C	2.58558	3.55e-05	0.000150031	-1.71494	0.0169286	0.0443893	WAT1-related protein At3g30340 isoform X3
				BraA06g038320.3C	1.17864	0.00371627	0.00931802	-2.38755	4.09e-09	6.18e-08	uncharacterized protein LOC103875297 isoform X1
				BraA06g039380.3C	2.94098	1.06e-11	1.63e-10	-1.69952	0.000124002	0.000674691	phosphate transporter PHO1 homolog 5
				BraA06g042470.3C	1.90376	4.68e-09	4.52e-08	-1.4999	1.57e-05	0.00010738	uncharacterized protein LOC103827792
				BraA06g042590.3C	1.18667	0.00611253	0.014406	-1.86606	1.84e-05	0.000123858	glycine-rich protein A3
				BraA06g043350.3C	1.11961	8.25e-08	6.2e-07	-1.10422	1.47e-07	1.59e-06	unnamed protein product
				BraA06g043630.3C	2.9707	2.17e-08	1.85e-07	-7.31146	4.98e-37	2.49e-34	unnamed protein product
				BraA07g000460.3C	1.01371	0.000913424	0.00270444	-1.04759	0.000636469	0.00279109	xyloglucan galactosyltransferase MUR3
				BraA07g003300.3C	1.56742	1.21e-06	7.07e-06	-3.23228	6.17e-23	7.44e-21	unnamed protein product, partial
				BraA07g004380.3C	1.24796	0.00564645	0.0134367	-1.30539	0.00385528	0.0129524	unnamed protein product
				BraA07g015800.3C	2.45531	4.16e-06	2.17e-05	-4.70521	1.11e-17	6.36e-16	uncharacterized protein At1g76070
				BraA07g017690.3C	1.91057	2.24e-11	3.29e-10	-3.10177	6.44e-27	1.22e-24	calcium-dependent protein kinase 28 isoform X1
				BraA07g018270.3C	2.24978	3.94e-07	2.59e-06	-3.53745	5.48e-15	2.23e-13	cytochrome P450 94C1
				BraA07g021380.3C	1.72542	1.06e-05	5.06e-05	-2.37611	3.42e-06	2.76e-05	zinc finger protein ZAT18
				BraA07g026010.3C	1.81463	6.23e-05	0.000249013	-3.63076	2.43e-15	1.04e-13	probable WRKY transcription factor 40
				BraA07g028240.3C	3.13407	7.39e-05	0.000290548	-2.08047	0.00770746	0.0230382	transcription factor MYB106
				BraA07g028790.3C	1.37786	0.00944516	0.0209961	-1.73704	0.00114723	0.00461945	kunitz trypsin inhibitor 4
				BraA07g028930.3C	1.94199	1.99e-10	2.5e-09	-1.66845	4.44e-08	5.36e-07	hypothetical protein IGI04_028034
				BraA07g029850.3C	2.65828	0.000940524	0.00277544	-4.23655	1.09e-07	1.21e-06	hypothetical protein IGI04_028102
				BraA07g032430.3C	1.13131	0.0185506	0.037692	-4.6962	1.38e-21	1.43e-19	disease resistance protein RPS6
				BraA07g033490.3C	2.31916	5.02e-06	2.57e-05	-2.39506	8.11e-05	0.000463936	uncharacterized protein LOC103831248 isoform X2
				BraA07g033680.3C	1.68958	8.05e-05	0.000313142	-3.24563	1.25e-11	2.96e-10	ACD11 homolog protein
				BraA07g034740.3C	2.26343	1.64e-07	1.16e-06	-1.25344	0.00485053	0.0156369	protein NRT1/ PTR FAMILY 2.13
				BraA07g034990.3C	1.61137	1.6e-07	1.14e-06	-2.2123	3.15e-12	8.32e-11	putative L-type lectin-domain containing receptor kinase V.2
				BraA07g035430.3C	1.12559	0.0101326	0.0223289	-2.345	8.58e-08	9.79e-07	protein TIFY 7 isoform X1
				BraA07g035500.3C	2.08096	3.11e-08	2.56e-07	-2.9004	1.97e-12	5.35e-11	probable ADP-ribosylation factor GTPase-activating protein AGD13
				BraA07g037490.3C	1.50488	0.0136556	0.0289427	-1.72757	0.0046771	0.0151897	unnamed protein product
				BraA07g038340.3C	3.87639	8.83e-08	6.6e-07	-1.82154	0.0110639	0.0311934	myb-related protein 308
				BraA07g040250.3C	2.07259	0.0145513	0.0305837	-2.7246	0.00165227	0.0063034	hypothetical protein IGI04_028964
				BraA07g041390.3C	1.05761	3.31e-05	0.000140844	-1.67452	8.4e-11	1.74e-09	probable pectin methyltransferase QUA2
				BraA07g041520.3C	2.11406	0.00210395	0.00564705	-2.80457	0.000140491	0.000750698	9-cis-epoxycarotenoid dioxygenase NCED9, chloroplastic
				BraA08g002960.3C	2.10364	5.13e-11	7.15e-10	-1.09187	0.00055256	0.00246827	unnamed protein product
				BraA08g012240.3C	2.08918	1.36e-09	1.45e-08	-1.56949	6.22e-06	4.69e-05	unnamed protein product, partial
				BraA08g012440.3C	1.85535	2.21e-06	1.23e-05	-1.79959	4.33e-06	3.4e-05	ethylene-responsive transcription factor 1A
				BraA08g015340.3C	1.30802	9.57e-05	0.00036534	-2.25609	2.17e-11	4.98e-10	cystine lyase CORI3-like
				BraA08g016000.3C	1.95111	0.000114958	0.000430426	-4.32506	6.13e-17	3.2e-15	ethylene-responsive transcription factor ERF109-like
				BraA08g016130.3C	1.16261	0.00415452	0.0102765	-2.92492	6.46e-12	1.61e-10	elicitor-responsive protein 3
				BraA08g022020.3C	2.67358	0.000232127	0.000807903	-5.12439	4.19e-12	1.08e-10	cytochrome P450 79B1
				BraA08g023500.3C	1.72443	0.00521094	0.0124901	-6.13841	7.08e-20	5.61e-18	protein TIFY 5A
				BraA08g023780.3C	1.06386	2.69e-05	0.000117284	-1.87049	4.29e-13	1.3e-11	MACPF domain-containing protein CAD1
				BraA08g024680.3C	1.75842	5.73e-09	5.45e-08	-2.70854	4.16e-19	3.02e-17	calcium-transporting ATPase 1
				BraA08g025110.3C	1.1307	0.00332439	0.00844933	-1.17896	0.00252294	0.00906473	U-box domain-containing protein 6
				BraA08g026110.3C	3.09203	2.34e-13	4.81e-12	-3.81441	3.21e-15	1.35e-13	uncharacterized protein LOC103835631
				BraA08g027790.3C	1.29549	0.000206843	0.000728906	-3.62929	9.71e-25	1.45e-22	4-coumarate--CoA ligase-like 5
				BraA08g029260.3C	6.01477	1.55e-10	1.98e-09	-8.14772	2.94e-16	1.4e-14	lipoxygenase 3, chloroplastic
				BraA08g030860.3C	2.63183	2.37e-10	2.94e-09	-1.15006	0.0061715	0.0191407	dehydration-responsive element-binding protein 1F
				BraA08g031490.3C	1.90527	0.00430945	0.0106136	-4.11302	6.11e-10	1.08e-08	protein DETOXIFICATION 36
				BraA08g032140.3C	2.47263	0.0175798	0.0359711	-2.47159	0.0190107	0.0488062	hypothetical protein HID58_031046
				BraA08g032250.3C	1.46488	3.89e-06	2.04e-05	-2.11872	3.33e-11	7.4e-10	CSC1-like protein At1g10090
				BraA08g032320.3C	1.08594	0.00290648	0.00750585	-2.82948	9.15e-15	3.6e-13	receptor-like protein kinase 7
				BraA09g000530.3C	1.98157	9.12e-06	4.41e-05	-1.43273	0.00171212	0.00650209	unnamed protein product
				BraA09g003380.3C	1.63714	3.04e-10	3.68e-09	-1.5302	4.62e-09	6.91e-08	xyloglucan glycosyltransferase 4
				BraA09g003950.3C	1.23845	0.00447113	0.0109436	-2.21921	5.51e-07	5.27e-06	unnamed protein product
				BraA09g006210.3C	1.7147	8.86e-10	9.78e-09	-1.55781	4.06e-08	4.93e-07	dipeptidyl peptidase 8
				BraA09g007500.3C	1.12328	2.85e-09	2.86e-08	-1.04425	4.35e-08	5.26e-07	nucleobase-ascorbate transporter 6
				BraA09g009710.3C	1.20988	0.000294543	0.000994947	-3.17346	1.01e-20	9.25e-19	calcium-dependent protein kinase 28
				BraA09g010530.3C	1.02058	0.00148052	0.00414296	-1.46588	5.05e-06	3.9e-05	protein NUCLEAR FUSION DEFECTIVE 4
				BraA09g013260.3C	1.01754	0.0162035	0.03358	-2.5784	2.1e-09	3.35e-08	disease resistance protein RML1A
				BraA09g016180.3C	1.71745	6.83e-07	4.24e-06	-3.93171	4.1e-29	1.02e-26	protein DETOXIFICATION 37
				BraA09g020410.3C	1.53125	2.9e-05	0.000125336	-3.41659	2.06e-19	1.54e-17	probable serine/threonine-protein kinase At1g54610
				BraA09g021180.3C	1.28354	9.58e-08	7.1e-07	-2.67204	3.14e-27	6.34e-25	abscisic acid 8'-hydroxylase 3
				BraA09g022420.3C	1.84793	0.000158019	0.000572402	-2.36301	1.24e-06	1.1e-05	hypothetical protein HID58_033520
				BraA09g022970.3C	1.74936	1.96e-06	1.1e-05	-1.32161	0.000123192	0.000670661	hypothetical protein HID58_086482
				BraA09g025760.3C	1.28414	0.00675798	0.015724	-1.41832	0.00274064	0.00971567	putative cysteine-rich receptor-like protein kinase 39
				BraA09g027820.3C	1.03842	0.00509434	0.0122447	-1.08391	0.00351928	0.0120063	uncharacterized protein LOC103833926
				BraA09g034290.3C	1.05268	0.0224226	0.0443835	-2.10923	5.79e-06	4.4e-05	berberine bridge enzyme-like 8
				BraA09g035710.3C	1.70732	2.58e-07	1.76e-06	-2.29615	9.29e-12	2.23e-10	protein BPS1, chloroplastic-like
				BraA09g038320.3C	1.81543	0.00591785	0.014004	-1.65311	0.0117336	0.0327763	berberine bridge enzyme-like 4
				BraA09g038970.3C	1.36782	0.00156961	0.00435584	-1.31087	0.00272139	0.00966307	hydroxyproline O-galactosyltransferase GALT4
				BraA09g042160.3C	1.21795	8.97e-07	5.41e-06	-1.23569	1.03e-06	9.29e-06	unnamed protein product
				BraA09g044930.3C	1.01506	0.00161516	0.00446788	-2.84032	1.6e-17	8.97e-16	uncharacterized protein LOC103841319
				BraA09g046250.3C	2.04001	4.94e-12	8.07e-11	-1.20523	5.07e-05	0.000306615	hypothetical protein IGI04_037624
				BraA09g047030.3C	1.30403	0.010736	0.0234733	-1.82776	0.000416834	0.00193688	uncharacterized protein LOC103841540 isoform X2
				BraA09g048110.3C	2.03056	1.81e-11	2.7e-10	-2.6515	9.53e-18	5.54e-16	calcium-dependent protein kinase 32
				BraA09g051040.3C	1.28174	0.000226466	0.000790409	-2.48938	1.01e-12	2.86e-11	cystine lyase CORI3
				BraA09g051620.3C	2.16148	6.99e-05	0.000276656	-1.33623	0.0168159	0.0441434	hypothetical protein IGI04_038025
				BraA09g054780.3C	3.64109	0.000280033	0.000951136	-5.7956	8.94e-11	1.84e-09	farnesoic acid carboxyl-O-methyltransferase
				BraA09g055480.3C	1.35597	2.1e-05	9.36e-05	-1.97884	4.8e-09	7.16e-08	chaperone protein dnaJ 10-like isoform X2
				BraA09g055950.3C	1.10125	1.73e-06	9.8e-06	-1.2323	1.02e-07	1.15e-06	unnamed protein product
				BraA09g057030.3C	2.70887	0.00220207	0.00587438	-2.24721	0.00563823	0.0177303	probable splicing factor 3A subunit 1 isoform X2
				BraA09g057750.3C	3.72306	1.22e-11	1.87e-10	-4.89893	4.39e-18	2.74e-16	lipoxygenase 3, chloroplastic
				BraA09g057760.3C	1.17782	0.00297474	0.00766542	-3.98738	3.46e-23	4.33e-21	protein TIFY 11A
				BraA09g057880.3C	2.29873	3.24e-06	1.73e-05	-1.48494	0.00158237	0.00607254	glutathione S-transferase U25 isoform X1
				BraA09g059120.3C	1.62492	4.9e-09	4.71e-08	-1.20972	1.64e-05	0.000111633	MACPF domain-containing protein At1g14780
				BraA09g062900.3C	1.37564	0.00771647	0.0176228	-1.61698	0.00200221	0.0074356	uncharacterized protein At1g08160-like
				BraA09g063370.3C	4.43484	0.00152553	0.0042472	-2.18558	0.00769209	0.0229971	receptor-like protein 1
				BraA09g065430.3C	1.70148	0.00227097	0.00604232	-1.53941	0.00720964	0.0217581	hypothetical protein BRARA_I05547
				BraA10g004540.3C	1.14844	0.00940012	0.0209091	-1.31046	0.00309119	0.0107495	hypothetical protein IGI04_040205
				BraA10g007800.3C	1.66507	0.000597001	0.00185644	-2.33579	4.81e-06	3.73e-05	unnamed protein product, partial
				BraA10g008000.3C	1.21294	0.000702303	0.00214199	-1.01879	0.0112525	0.0316185	pentatricopeptide repeat-containing protein At1g26900, mitochondrial
				BraA10g008950.3C	3.38421	0.0111954	0.0243524	-2.37921	0.011145	0.0313783	meiosis-specific protein ASY2-like
				BraA10g010550.3C	1.31989	0.00290812	0.0075094	-1.88445	2.31e-05	0.000151843	ethylene-responsive transcription factor ERF025
				BraA10g014840.3C	1.5022	0.00324664	0.00827392	-1.29351	0.0111481	0.0313841	pathogen-associated molecular patterns-induced protein A70-like
				BraA10g015660.3C	1.18324	9.99e-05	0.000379408	-2.28004	7.53e-14	2.54e-12	xyloglucan endotransglucosylase/hydrolase protein 22
				BraA10g020350.3C	1.13435	0.0211075	0.0421135	-4.75965	2.96e-20	2.48e-18	umecyanin
				BraA10g022900.3C	1.99452	1.41e-13	3.04e-12	-2.73316	1.18e-23	1.56e-21	hypothetical protein IGI04_041305
				BraA10g025540.3C	2.55047	0.000164817	0.000593975	-4.73039	3.64e-12	9.5e-11	protein TIFY 9 isoform X1
				BraA10g028680.3C	7.56025	5.03e-07	3.23e-06	-5.4205	7.52e-05	0.000434042	cytochrome P450 71A1
				BraA10g030880.3C	1.22095	3.44e-06	1.83e-05	-1.6683	2.75e-10	5.17e-09	WD repeat-containing protein 26 homolog

## Sheet: Supplementary Table S4
				Supplementary Table S4. Gene list of 133 DEGs were down-regulated in R but up-regulated in S.
					R_Pb vs R_CK			S_Pb vs S_CK
				Gene ID	log2FC	pvalue	FDR	log2FC	pvalue	FDR	Description
				BraA01g001250.3C	-1.53365	0.000770543	0.00232618	1.06951	0.0151519	0.0404582	growth-regulating factor 2
				BraA01g003550.3C	-1.46629	8.74e-05	0.000337239	1.84212	1.88e-06	1.61e-05	auxin-responsive protein SAUR50-like
				BraA01g005600.3C	-2.83249	7.22e-05	0.000284601	1.65454	0.0142523	0.0384538	uncharacterized protein LOC103850912
				BraA01g007590.3C	-1.66332	1.65e-05	7.52e-05	1.99186	4.8e-07	4.66e-06	cadmium/zinc-transporting ATPase HMA2
				BraA01g011090.3C	-2.31975	0.000535478	0.00168837	2.69097	4.67e-05	0.000285076	protein PHLOEM PROTEIN 2-LIKE A2 isoform X1
				BraA01g016760.3C	-1.39897	0.00879594	0.0197224	1.30945	0.0146485	0.0393653	calcium-transporting ATPase 8, plasma membrane-type
				BraA01g019000.3C	-2.33186	1.56e-08	1.36e-07	1.06266	0.00456987	0.0148924	uncharacterized protein LOC103867927
				BraA01g019200.3C	-1.24783	2.18e-08	1.86e-07	1.1829	7.58e-08	8.78e-07	homeobox-leucine zipper protein HAT1
				BraA01g019390.3C	-1.49124	0.0021612	0.00578324	1.08445	0.0173143	0.0452222	microtubule-associated protein 70-5
				BraA01g030930.3C	-1.03711	0.0104156	0.0228659	2.20394	1.04e-07	1.17e-06	hypothetical protein HID58_087321, partial
				BraA01g031650.3C	-1.73724	0.00235343	0.00623665	1.44801	0.0112599	0.0316362	uncharacterized protein LOC103834564
				BraA01g044770.3C	-1.23589	4.15e-06	2.17e-05	1.60532	2.25e-09	3.57e-08	hypothetical protein HID58_095831
				BraA02g005690.3C	-2.46826	2.28e-10	2.83e-09	1.06033	0.00625304	0.0193578	unnamed protein product
				BraA02g007040.3C	-3.09718	0.0100698	0.0222008	2.69189	0.0161601	0.0426624	unnamed protein product
				BraA02g008050.3C	-5.4145	0.00285824	0.007394	3.95555	0.0136377	0.0370866	uncharacterized GPI-anchored protein At5g19250
				BraA02g008610.3C	-2.88285	7.08e-23	6.25e-21	1.49917	9.19e-08	1.04e-06	uncharacterized protein LOC103851315
				BraA02g008620.3C	-1.95642	0.0058905	0.0139463	2.10255	0.00120768	0.00482462	GDP-fucose transporter 1-like
				BraA02g010710.3C	-3.12192	6.07e-06	3.05e-05	1.67197	0.0155253	0.0412693	hypothetical protein IGI04_005282
				BraA02g011500.3C	-1.3099	0.00322248	0.00822116	1.41602	0.00157956	0.00606504	phosphoinositide phospholipase C 1-like
				BraA02g012840.3C	-1.062	0.00170166	0.00468119	1.61281	1.93e-06	1.65e-05	probable serine/threonine-protein kinase PBL16
				BraA02g014050.3C	-1.31188	0.00330762	0.00841122	1.01484	0.00892749	0.0260728	meiosis-specific protein ASY2-like
				BraA02g018130.3C	-2.03021	0.000184038	0.000657419	1.52364	0.00448523	0.0146619	protein NRT1/ PTR FAMILY 2.3
				BraA02g021340.3C	-1.98399	1.02e-07	7.49e-07	1.06299	0.004989	0.0160143	hypothetical protein HID58_005878, partial
				BraA02g027090.3C	-4.48738	0.00484275	0.0117097	5.01855	2.39e-05	0.000156622	hypothetical protein HID58_006330
				BraA02g035280.3C	-1.7891	4.62e-06	2.39e-05	1.34261	0.000550529	0.00246119	uncharacterized protein LOC103854028
				BraA02g040840.3C	-1.67874	5.54e-05	0.000224411	1.03438	0.00664339	0.0203383	heparan-alpha-glucosaminide N-acetyltransferase
				BraA02g043420.3C	-1.15572	5.86e-06	2.96e-05	1.07448	2.68e-05	0.000174357	hypothetical protein HID58_095329
				BraA02g044320.3C	-2.71669	0.00438855	0.0107804	4.15048	0.000317985	0.0015334	amino acid permease 4
				BraA02g045430.3C	-2.21059	1.53e-07	1.09e-06	1.59195	5.98e-05	0.000355299	hypothetical protein HID58_007807
				BraA03g011150.3C	-2.62999	1.68e-12	2.99e-11	3.07086	1.25e-16	6.27e-15	transcription factor MYB59 isoform X1
				BraA03g017100.3C	-1.35076	0.025659	0.0497922	2.16244	0.000691251	0.00299669	unnamed protein product
				BraA03g018380.3C	-4.09996	0.00379347	0.00947985	4.80347	0.0018821	0.00705256	unnamed protein product
				BraA03g019010.3C	-2.23913	0.00161255	0.00446151	1.81128	0.00994059	0.0285554	growth-regulating factor 3
				BraA03g021610.3C	-1.1233	0.000320436	0.00107085	1.18983	0.000389183	0.00182478	probable WRKY transcription factor 54
				BraA03g021910.3C	-1.21492	0.0164583	0.0340212	2.21667	1.24e-05	8.71e-05	two-component response regulator ARR8
				BraA03g022910.3C	-2.31151	4.96e-06	2.54e-05	1.48899	0.00306059	0.0106639	endochitinase At2g43620
				BraA03g026060.3C	-2.78141	2.33e-05	0.000102762	2.10741	0.000292628	0.00142635	nifU-like protein 2, chloroplastic
				BraA03g028870.3C	-3.34342	0.00116967	0.00336271	2.93989	0.00982562	0.0282679	uncharacterized isomerase BH0283
				BraA03g034600.3C	-1.78354	0.000772525	0.00233142	1.64483	0.00135552	0.00532697	dehydration-responsive element-binding protein 2B
				BraA03g035600.3C	-1.24491	0.00435703	0.0107141	3.08969	2.12e-12	5.74e-11	probable BOI-related E3 ubiquitin-protein ligase 3
				BraA03g040650.3C	-1.89751	2.61e-19	1.43e-17	1.08274	2.52e-07	2.61e-06	uncharacterized protein LOC103859987
				BraA03g042320.3C	-4.76466	0.000124556	0.000463133	2.70172	0.0091523	0.0266187	uncharacterized protein LOC103860369 isoform X1
				BraA03g045590.3C	-1.79657	4.07e-05	0.000169863	1.19648	0.00589526	0.0184164	hypothetical protein HID58_012087, partial
				BraA03g047820.3C	-1.28729	2.6e-06	1.42e-05	1.05375	9.96e-05	0.000556012	abscisic acid receptor PYR1
				BraA03g049110.3C	-1.3422	0.000595789	0.00185388	1.69238	1.11e-05	7.94e-05	hypothetical protein IGI04_012916
				BraA03g054960.3C	-1.26463	0.00146493	0.00410346	1.13207	0.00419638	0.0138787	zinc finger CCCH domain-containing protein 49
				BraA03g055460.3C	-1.68306	0.000942424	0.00278076	2.61807	5.05e-06	3.89e-05	hypothetical protein IGI04_013444
				BraA03g055840.3C	-1.0282	0.000142145	0.000520776	1.003	0.00020645	0.00105188	probable LRR receptor-like serine/threonine-protein kinase At4g30520
				BraA03g057240.3C	-1.87013	1.45e-06	8.35e-06	1.01271	0.00827414	0.024447	uncharacterized protein LOC103862117
				BraA03g058070.3C	-5.39351	9.35e-07	5.62e-06	2.42939	0.0060211	0.0187704	pathogenesis-related protein 1
				BraA03g058100.3C	-9.23953	4.74e-09	4.56e-08	2.8643	0.00841371	0.024795	pathogenesis-related protein 1-like
				BraA03g058110.3C	-9.08341	9.93e-10	1.08e-08	2.46741	0.00825266	0.0243937	pathogenesis-related protein 1
				BraA03g060490.3C	-1.25381	0.00978665	0.0216639	1.522	0.00118608	0.00475301	uncharacterized protein LOC103862518 isoform X1
				BraA03g064910.3C	-1.42158	0.0157129	0.0326846	1.46088	0.0130635	0.0358161	hypothetical protein Bca52824_048026
				BraA04g005820.3C	-2.07139	5.09e-05	0.000208237	1.18006	0.0191309	0.0490573	hypothetical protein BRARA_D00502
				BraA04g015030.3C	-1.03653	0.000352291	0.00116554	1.287	4.63e-06	3.61e-05	unnamed protein product
				BraA04g015760.3C	-2.37155	2.84e-09	2.85e-08	1.91682	3.84e-07	3.82e-06	uncharacterized protein BNAA04G12250D
				BraA04g017880.3C	-1.69631	0.000256093	0.000879694	2.07291	4.64e-06	3.62e-05	hypothetical protein IGI04_016028
				BraA04g031790.3C	-1.97322	0.000582484	0.001818	1.62988	0.00439665	0.0144337	O-glucosyltransferase rumi homolog
				BraA05g000190.3C	-4.01998	2.04e-05	9.1e-05	2.15915	0.0114902	0.0321689	nuclear transcription factor Y subunit B-5
				BraA05g001920.3C	-3.51232	6.21e-08	4.81e-07	1.74205	0.00699621	0.0212281	WAT1-related protein At2g40900
				BraA05g008070.3C	-1.89711	1.36e-06	7.86e-06	1.54751	7.75e-05	0.00044549	WAT1-related protein At2g37460
				BraA05g013910.3C	-1.29936	0.00628953	0.014762	1.56173	0.00107932	0.00437883	transcription repressor OFP2-like
				BraA05g016270.3C	-1.0743	0.00484917	0.0117227	1.06275	0.00537863	0.0170401	serine/arginine-rich SC35-like splicing factor SCL33 isoform X1
				BraA05g018430.3C	-1.31898	0.00233612	0.00619829	1.13252	0.00557524	0.0175594	hypothetical protein Bca52824_064823
				BraA05g022290.3C	-1.30958	0.0212615	0.0423859	1.79245	0.00164386	0.0062755	probable LRR receptor-like serine/threonine-protein kinase At1g34110
				BraA05g023080.3C	-2.56643	8.68e-09	8e-08	1.29265	0.00401868	0.013411	hypothetical protein HID58_067057
				BraA05g026300.3C	-1.66233	1.87e-05	8.45e-05	1.2754	0.00108417	0.00439476	serine/threonine-protein kinase UCNL
				BraA05g026620.3C	-2.96167	0.00308985	0.00792116	2.39693	0.0148524	0.0398229	protein NDR1-like
				BraA05g030470.3C	-2.90167	0.00348574	0.00880315	2.70276	0.00579389	0.0181462	probable protein phosphatase 2C 41 isoform X1
				BraA05g030800.3C	-1.01127	0.000100371	0.000380822	1.23697	1.4e-07	1.53e-06	hypothetical protein IGI04_020320
				BraA05g033960.3C	-1.98111	0.0122359	0.0263318	2.27837	0.00318145	0.0110261	beta-glucosidase 9
				BraA05g034130.3C	-2.20782	0.0134934	0.0286587	2.09221	0.0186764	0.0481086	uncharacterized protein LOC103870205
				BraA05g035850.3C	-1.09306	0.00249798	0.00657015	1.70029	2.62e-06	2.17e-05	adenine/guanine permease AZG1 isoform X1
				BraA05g040690.3C	-2.58173	2.92e-05	0.000125882	1.85082	0.00256972	0.0092119	protein NRT1/ PTR FAMILY 5.9
				BraA06g000830.3C	-1.15901	0.000539887	0.00169983	1.39205	1.92e-05	0.000128321	nuclear transcription factor Y subunit A-5
				BraA06g002240.3C	-2.23592	0.000185242	0.000661222	1.47789	0.0126815	0.0349541	nitrile-specifier protein 2-like isoform X1
				BraA06g006310.3C	-1.00525	0.00925178	0.020621	2.28108	0.000272888	0.0013407	GDSL esterase/lipase At1g09390
				BraA06g010510.3C	-1.67731	0.00726577	0.0167304	4.79541	8.38e-19	5.86e-17	probable serine/threonine-protein kinase PBL2 isoform X1
				BraA06g011600.3C	-1.4113	0.00692778	0.0160378	3.41508	2.2e-10	4.22e-09	gibberellin 3-beta-dioxygenase 1
				BraA06g014600.3C	-2.00057	1.4e-06	8.07e-06	1.09108	0.00876201	0.0256593	protein NRT1/ PTR FAMILY 2.9 isoform X2
				BraA06g014990.3C	-1.76363	0.0178469	0.0364653	2.81004	0.00128785	0.00509552	unnamed protein product
				BraA06g017470.3C	-1.44128	0.00194994	0.00528151	1.12438	0.0151292	0.0404203	transcription factor RAX3
				BraA06g020530.3C	-2.93182	3.47e-07	2.3e-06	1.53597	0.00740101	0.0222601	hypothetical protein Bca52824_001044
				BraA06g025690.3C	-1.20152	0.0206847	0.0413953	2.04087	0.000121493	0.000662426	putative uncharacterized protein DDB_G0277255
				BraA06g026530.3C	-1.30869	1.53e-11	2.31e-10	1.53742	1.45e-15	6.31e-14	hypothetical protein HID58_022912
				BraA06g032060.3C	-2.35774	0.0114138	0.0247612	2.75728	0.00287329	0.0101066	PREDICTED: LOW QUALITY PROTEIN: cytochrome P450 71A14-like
				BraA06g032120.3C	-1.32801	0.000607475	0.00188549	1.82191	2.88e-06	2.36e-05	basic leucine zipper 9
				BraA06g032180.3C	-1.39794	0.000193183	0.000686124	1.12355	0.00221466	0.00811074	flowering-promoting factor 1
				BraA06g044770.3C	-1.96729	4.57e-07	2.96e-06	1.60188	2.94e-05	0.000188744	transcription repressor MYB4
				BraA07g005440.3C	-4.43569	7.47e-05	0.000293296	4.44105	0.000972681	0.00401372	probable fucosyltransferase 5
				BraA07g008480.3C	-3.10909	6.35e-05	0.000253038	2.04684	0.0056789	0.0178424	uncharacterized acetyltransferase At3g50280 isoform X1
				BraA07g009090.3C	-5.41278	5.84e-15	1.61e-13	1.59442	0.00473344	0.0153481	probable pectate lyase 9 isoform X1
				BraA07g009120.3C	-2.6109	0.00303028	0.00778666	2.29498	0.00888976	0.0259884	hypothetical protein IGI04_026442
				BraA07g011330.3C	-1.59388	0.00254134	0.00667001	1.62431	0.00148632	0.00576381	uncharacterized protein LOC103828978
				BraA07g013560.3C	-1.50494	0.0217915	0.043306	2.26379	0.000553769	0.00247224	probable glucomannan 4-beta-mannosyltransferase 10
				BraA07g016000.3C	-3.22393	3.11e-10	3.76e-09	1.19099	0.0146228	0.0392998	uncharacterized protein LOC103829454
				BraA07g016450.3C	-1.62681	6.52e-05	0.000259316	1.69401	3.99e-05	0.000248101	BTB/POZ domain-containing protein NPY3
				BraA07g024620.3C	-1.76371	0.000286672	0.000970789	1.6456	0.000527272	0.00237368	E3 ubiquitin-protein ligase RHA1B
				BraA07g029730.3C	-1.11281	0.000419416	0.00136041	1.06224	0.000821257	0.00346577	auxin efflux carrier component 3
				BraA07g032680.3C	-1.47026	1.27e-06	7.38e-06	1.43066	2.12e-06	1.79e-05	F-box protein At1g67340
				BraA07g039010.3C	-1.97783	1.16e-06	6.82e-06	1.07	0.00822994	0.0243366	BnaAnng09190D
				BraA07g040020.3C	-5.63482	5.85e-05	0.000235344	2.3007	0.00308496	0.0107335	hypothetical protein BRARA_H00158
				BraA07g042090.3C	-1.12003	0.00015309	0.000557009	1.00696	0.000835447	0.00351367	uncharacterized protein LOC103832383
				BraA07g042790.3C	-1.64108	0.00600015	0.0141747	1.95389	0.001724	0.00653847	zinc finger protein 1
				BraA08g003780.3C	-3.21028	1.74e-12	3.08e-11	1.41717	0.00152471	0.00589258	transmembrane protein 45B
				BraA08g005780.3C	-2.27976	8.84e-12	1.38e-10	1.41219	2.4e-05	0.000157185	WAT1-related protein At1g44800 isoform X1
				BraA08g021150.3C	-2.24154	0.00588136	0.0139281	2.3268	0.00830265	0.0245134	GATA transcription factor 19
				BraA08g021250.3C	-2.88052	0.0113086	0.0245684	2.49852	0.0166551	0.0437737	homeobox-leucine zipper protein ATHB-40
				BraA08g023370.3C	-1.32197	0.010049	0.0221602	2.00356	0.00010388	0.000576638	auxilin-related protein 2
				BraA08g027000.3C	-1.34513	2.64e-05	0.000115206	2.49182	1.43e-15	6.23e-14	uncharacterized protein LOC103835713
				BraA08g032920.3C	-1.4324	0.00419981	0.0103768	1.18597	0.0125198	0.0345854	nuclear transcription factor Y subunit C-9-like
				BraA08g033420.3C	-1.2157	0.00219023	0.00584663	1.07238	0.00768269	0.0229738	dirigent protein 25
				BraA09g007710.3C	-2.00941	4.57e-08	3.63e-07	1.36022	0.000300584	0.00145988	uncharacterized protein LOC103837458
				BraA09g010120.3C	-4.2688	0.000725907	0.00220547	2.69154	0.00929269	0.0269719	BTB/POZ domain-containing protein NPY2
				BraA09g015210.3C	-1.98336	0.00782105	0.017833	1.99981	0.00847072	0.0249315	protein LURP-one-related 4
				BraA09g017510.3C	-2.56402	0.000226098	0.000789236	1.68277	0.00111594	0.00450621	hypothetical protein IGI04_034548
				BraA09g032460.3C	-1.41292	0.00339147	0.00859909	1.39824	0.00396648	0.0132586	probable BOI-related E3 ubiquitin-protein ligase 2
				BraA09g033430.3C	-1.47941	0.000438926	0.00141659	1.15987	0.00589158	0.0184081	hypothetical protein HID58_034400
				BraA09g043670.3C	-1.31712	8.73e-08	6.53e-07	1.27511	8.61e-07	7.92e-06	protein SMAX1-LIKE 3
				BraA09g049100.3C	-1.57222	0.0102275	0.0225119	3.10287	6.33e-07	5.97e-06	probable pectinesterase/pectinesterase inhibitor 35
				BraA09g059650.3C	-4.43422	1.27e-07	9.15e-07	1.90826	0.0180618	0.0468155	photosynthetic NDH subunit of lumenal location 2, chloroplastic-like
				BraA09g060800.3C	-2.62688	0.0223096	0.0441937	3.02921	0.00563029	0.0177112	uncharacterized protein LOC103843135
				BraA10g000670.3C	-1.55863	0.0139098	0.0294245	1.65448	0.00749161	0.0225088	hypothetical protein IGI04_039195
				BraA10g007340.3C	-2.01354	1.28e-10	1.67e-09	2.0839	3e-11	6.75e-10	WAT1-related protein At1g44800
				BraA10g008600.3C	-2.30821	0.00348197	0.00879565	1.86702	0.0115517	0.0323139	unnamed protein product, partial
				BraA10g011060.3C	-2.62003	0.0121016	0.0260881	2.95023	0.00431971	0.0142155	unnamed protein product
				BraA10g012890.3C	-1.04361	0.00223509	0.00595744	1.1816	0.000503384	0.00228021	septum-promoting GTP-binding protein 1 isoform X1
				BraA10g015960.3C	-1.08436	0.00226863	0.00603666	2.19487	1.32e-10	2.64e-09	uncharacterized protein LOC103845232
				BraA10g017610.3C	-2.36924	0.000216993	0.00076147	1.90941	0.00283086	0.00998201	transcription factor MYB59 isoform X1
				BraA10g021200.3C	-1.53224	0.00431321	0.010622	1.53282	0.00457565	0.0149061	adenylate isopentenyltransferase 5, chloroplastic
				BraA10g027330.3C	-2.5314	0.0014807	0.00414306	2.08158	0.00714786	0.0215854	uncharacterized protein LOC103846793
				BraA10g031070.3C	-2.58886	4.6e-09	4.45e-08	1.50474	0.000630414	0.00276837	amino acid permease 2

## Sheet: Supplementary Table S5
					Supplementary Table S5. Top 20 enriched KEGG pathways in R_Pb vs R_CK.
					Term	Description	RichFactor	pvalue	Count
					ko04075	Plant hormone signal transduction	0.0696429	4.83e-07	156
					ko04626	Plant-pathogen interaction	0.0522321	0.00284828	117
					ko04016	MAPK signaling pathway - plant	0.0491071	1.38e-07	110
					ko00500	Starch and sucrose metabolism	0.0357143	0.0162185	80
					ko00940	Phenylpropanoid biosynthesis	0.0348214	1.8e-09	78
					ko00195	Photosynthesis	0.0330357	1.41e-36	74
					ko04712	Circadian rhythm - plant	0.0303571	2.33e-13	68
					ko00040	Pentose and glucuronate interconversions	0.0267857	0.00659347	60
					ko04142	Lysosome	0.0200893	0.0261462	45
					ko00380	Tryptophan metabolism	0.0183036	6.34e-06	41
					ko00710	Carbon fixation in photosynthetic organisms	0.0169643	0.000352184	38
					ko02020	Two-component system	0.0169643	0.0392079	38
					ko00052	Galactose metabolism	0.015625	0.00157697	35
					ko02010	ABC transporters	0.0151786	0.000700547	34
					ko04976	Bile secretion	0.0138393	0.000212626	31
					ko00073	Cutin, suberine and wax biosynthesis	0.0129464	4.68e-06	29
					ko00330	Arginine and proline metabolism	0.0125	0.0243287	28
					ko00196	Photosynthesis - antenna proteins	0.0111607	1.72e-15	25
					ko01523	Antifolate resistance	0.0107143	0.0051039	24
					ko00860	Porphyrin metabolism	0.0107143	0.00116204	24

## Sheet: Supplementary Table S6
				Supplementary Table S6. Top 20 enriched KEGG pathways in S_Pb vs S_CK.
				Term	Description	RichFactor	pvalue	count
				ko04075	Plant hormone signal transduction	0.0807128	3.95e-06	77
				ko04626	Plant-pathogen interaction	0.0807128	7.51e-09	77
				ko04016	MAPK signaling pathway - plant	0.0618449	1.44e-07	59
				ko04712	Circadian rhythm - plant	0.0272537	0.000101492	26
				ko04014	Ras signaling pathway	0.0272537	0.00796474	26
				ko00564	Glycerophospholipid metabolism	0.0230608	0.00950221	22
				ko04212	Longevity regulating pathway - worm	0.0230608	0.0142353	22
				ko00380	Tryptophan metabolism	0.0230608	5.07e-05	22
				ko00562	Inositol phosphate metabolism	0.0188679	0.0196252	18
				ko00592	alpha-Linolenic acid metabolism	0.0178197	9.25e-05	17
				ko04934	Cushing syndrome	0.0167715	0.00159334	16
				ko02010	ABC transporters	0.0157233	0.0185847	15
				ko04976	Bile secretion	0.0146751	0.00868071	14
				ko01523	Antifolate resistance	0.0136268	0.00634843	13
				ko00073	Cutin, suberine and wax biosynthesis	0.0136268	0.00192811	13
				ko00966	Glucosinolate biosynthesis	0.0136268	6.64e-06	13
				ko04340	Hedgehog signaling pathway	0.0125786	0.0136411	12
				ko00860	Porphyrin metabolism	0.0104822	0.0410977	10
				ko04913	Ovarian steroidogenesis	0.00943396	0.000403047	9
				ko00140	Steroid hormone biosynthesis	0.00943396	0.000680934	9

## Sheet: Supplementary Table S7
			Supplementary Table S7. Genes regulated in phenylpropanoid biosynthesis pathway in groupwise comparison between R_Pb vs R_CK
			Gene-id	Symbol	log2FC	pvalue	FDR	Status	Description
			BraA02g000660.3C	--	7.10131	0.00123944	0.00354147	Up-regulated	cinnamyl alcohol dehydrogenase 7 isoform X1
			BraA02g036480.3C	--	4.51672	7.93e-05	0.000308972	Up-regulated	cinnamoyl-CoA reductase 1 isoform X1
			BraA03g039680.3C	4CL4	2.43792	0.000187707	0.00066918	Up-regulated	peroxidase 45
			BraA03g039690.3C	4CL4	1.92309	1.06e-23	1.05e-21	Up-regulated	cytochrome b-c1 complex subunit 8
			BraA09g034290.3C	At1g30700	21.2466	9.06e-18	3.87e-16	Up-regulated	protein ECERIFERUM 26-like
			BraA09g044030.3C	At5g44400	1.17447	0.000134052	0.000494311	Up-regulated	shikimate O-hydroxycinnamoyltransferase
			BraA09g037290.3C	BAHD1	3.16062	0.0235148	0.046192	Up-regulated	uncharacterized protein LOC103850465
			BraA01g021360.3C	BIA1	7.87125	7.21e-07	4.45e-06	Up-regulated	peroxidase P7
			BraA02g040500.3C	BIA1	4.27419	9.91e-06	4.75e-05	Up-regulated	berberine bridge enzyme-like 16
			BraA03g055800.3C	CCR2	1.61347	0.00827438	0.0187211	Up-regulated	cytochrome P450 84A1
			BraA03g016260.3C	CYP73A5	3.62351	7.64e-09	7.1e-08	Up-regulated	cinnamoyl-CoA reductase-like SNL6
			BraA03g021710.3C	CYP98A3	2.72282	4.4e-05	0.000182107	Up-regulated	peroxidase A2
			BraA04g004850.3C	DIR24	1.30321	0.0181072	0.0369313	Up-regulated	cinnamoyl-CoA reductase-like SNL6 isoform X1
			BraA03g020890.3C	DIR9	2.76067	0.00236838	0.0062716	Up-regulated	peroxidase 50 isoform X1
			BraA09g038320.3C	FOX2	1.27344	1.25e-12	2.26e-11	Up-regulated	putative caffeoyl-CoA O-methyltransferase At1g67980
			BraA02g008560.3C	HRPN	5.61618	3.24e-10	3.9e-09	Up-regulated	peroxidase 34
			BraA03g012200.3C	HST	3.62971	0.000103869	0.00039268	Up-regulated	indole glucosinolate O-methyltransferase 4
			BraA02g024140.3C	IGMT1	4.74863	0.0195892	0.0394585	Up-regulated	peroxidase 1
			BraA03g053860.3C	OMT1	1.81543	0.00591785	0.014004	Up-regulated	berberine bridge enzyme-like 4
			BraA04g006280.3C	PAL2	1.22936	7.16e-05	0.000282216	Up-regulated	cytochrome b-c1 complex subunit 8
			BraA09g044270.3C	PAL2	1.06975	0.000460994	0.00148026	Up-regulated	trans-cinnamate 4-monooxygenase
			BraA04g015350.3C	PAL3	1.10395	1.38e-09	1.47e-08	Up-regulated	putative Peroxidase 48
			BraA02g018770.3C	PER11	5.50834	5.62e-05	0.000227268	Up-regulated	probable cinnamyl alcohol dehydrogenase 9
			BraA04g016370.3C	PER17	1.05268	0.0224226	0.0443835	Up-regulated	berberine bridge enzyme-like 8
			BraA03g020070.3C	PER22	3.25402	1.05e-16	3.8e-15	Up-regulated	peroxidase 31
			BraA03g021960.3C	PER25	2.68763	0.00255874	0.00670575	Up-regulated	peroxidase P7
			BraA03g031370.3C	PER28	2.53298	0.00677638	0.0157539	Up-regulated	peroxidase 62
			BraA02g038070.3C	PER31	4.44723	0.000885416	0.0026322	Up-regulated	peroxidase 71
			BraA01g023890.3C	PER34	7.59783	2.26e-08	1.91e-07	Up-regulated	UDP-glycosyltransferase 84A1
			BraA03g052870.3C	PER44	1.83767	6.11e-34	1.74e-31	Up-regulated	peroxidase 31
			BraA03g055510.3C	PER45	1.68165	3.44e-05	0.000145854	Up-regulated	peroxidase A2
			BraA03g057860.3C	PER47	1.45113	0.0166292	0.0343172	Up-regulated	cytochrome P450 84A1
			BraA03g056260.3C	PER48	1.49107	7.26e-07	4.48e-06	Up-regulated	uncharacterized protein LOC103853904
			BraA03g060780.3C	PER50	1.43086	0.000172509	0.000619578	Up-regulated	peroxidase 50
			BraA02g001710.3C	PER52	6.73966	0.000223171	0.000780359	Up-regulated	peroxidase 71
			BraA02g005900.3C	PER56	5.99033	0.00246585	0.00649285	Up-regulated	UDP-glycosyltransferase 84A2
			BraA02g044460.3C	PER71	3.89369	0.000248667	0.000858017	Up-regulated	peroxidase 45
			BraA02g003080.3C	SCPL19	6.57219	2.54e-07	1.73e-06	Up-regulated	peroxidase 34
			BraA02g005610.3C	SNL6	6.11504	0.00264214	0.00690274	Up-regulated	hypothetical protein HID58_045140
			BraA03g002080.3C	UCRQ-2	3.85809	0.00052668	0.00166358	Up-regulated	peroxidase 58
			BraA01g021270.3C	UGT84A1	9.71437	1.03e-05	4.93e-05	Up-regulated	cinnamyl alcohol dehydrogenase 8
			BraA03g046260.3C	UGT84A1	1.88753	2.89e-09	2.88e-08	Up-regulated	cytochrome b-c1 complex subunit 8
			BraA01g021250.3C	UGT84A3	10.572	1.23e-13	2.67e-12	Up-regulated	peroxidase 34-like isoform X1
			BraA05g025900.3C	4CL4	-1.54769	0.00152173	0.00423866	Down-regulated	peroxidase 22
			BraA09g025000.3C	4CLL7	-6.61533	1.57e-05	7.22e-05	Down-regulated	flavone 3'-O-methyltransferase 1
			BraA07g010390.3C	At1g30710	-2.53595	1.83e-06	1.03e-05	Down-regulated	unnamed protein product
			BraA09g034230.3C	At1g30760	-7.35404	4.69e-09	4.52e-08	Down-regulated	peroxidase 10
			BraA07g012600.3C	At1g67980	-2.56163	0.00245397	0.00646694	Down-regulated	unnamed protein product
			BraA08g010640.3C	At1g67980	-3.68423	9.87e-06	4.73e-05	Down-regulated	peroxidase 72
			BraA08g025270.3C	At1g67980	-4.02034	0.000134542	0.000495923	Down-regulated	peroxidase 25
			BraA05g010240.3C	At2g34810	-1.30531	0.000658763	0.00202569	Down-regulated	unnamed protein product
			BraA09g020520.3C	At5g44400	-5.17949	4.84e-07	3.12e-06	Down-regulated	peroxidase N-like isoform X1
			BraA09g020570.3C	At5g44400	-5.58298	1.73e-07	1.22e-06	Down-regulated	UDP-glycosyltransferase 84A4-like
			BraA09g020580.3C	At5g44410	-6.08997	7.98e-15	2.15e-13	Down-regulated	UDP-glycosyltransferase 72E3
			BraA09g006320.3C	BAHD1	-4.2488	9.01e-10	9.92e-09	Down-regulated	unnamed protein product
			BraA08g011180.3C	BIA1	-3.84452	1.16e-05	5.46e-05	Down-regulated	peroxidase 56
			BraA05g027840.3C	CAD4	-1.70278	2.61e-07	1.78e-06	Down-regulated	peroxidase 11
			BraA08g021820.3C	CAD7	-3.90905	0.000125977	0.000468053	Down-regulated	hypothetical protein HID58_033374, partial
			BraA08g021830.3C	CAD8	-3.95164	0.00060375	0.00187476	Down-regulated	peroxidase 27
			BraA06g044370.3C	CAD9	-2.40812	1.14e-06	6.74e-06	Down-regulated	hypothetical protein HID58_033378
			BraA06g006390.3C	CCR1	-2.07182	0.00580434	0.0137698	Down-regulated	hypothetical protein HID58_032312, partial
			BraA07g040130.3C	CCR2	-3.26458	4.33e-09	4.21e-08	Down-regulated	peroxidase 39
			BraA07g042720.3C	CCR2	-3.49231	1.91e-18	9.17e-17	Down-regulated	indole glucosinolate O-methyltransferase 1
			BraA06g044540.3C	CYP84A1	-2.46356	6.21e-05	0.000248297	Down-regulated	indole glucosinolate O-methyltransferase 1
			BraA04g028960.3C	CYP98A3	-1.18021	0.00226045	0.00601885	Down-regulated	hypothetical protein IGI04_028462
			BraA06g043210.3C	IGMT1	-2.38674	0.00301912	0.00776501	Down-regulated	hypothetical protein F2Q70_00033100
			BraA07g026990.3C	IGMT1	-2.87848	5.07e-17	1.92e-15	Down-regulated	indole glucosinolate O-methyltransferase 4
			BraA07g026980.3C	IGMT4	-2.87794	9.95e-06	4.76e-05	Down-regulated	hypothetical protein F2Q68_00023039
			BraA09g015340.3C	IGMT4	-4.84194	9.44e-15	2.51e-13	Down-regulated	berberine bridge enzyme-like 27
			BraA04g024810.3C	MEE23	-1.00113	0.00372965	0.0093491	Down-regulated	cinnamyl alcohol dehydrogenase 4
			BraA05g010260.3C	MEE23	-1.37277	0.0149938	0.0313978	Down-regulated	cinnamoyl-CoA reductase 2
			BraA05g008320.3C	PAL1	-1.21178	0.0143215	0.0301765	Down-regulated	peroxidase 58
			BraA08g034400.3C	PER1	-4.15578	2.73e-07	1.85e-06	Down-regulated	peroxidase 47
			BraA08g003660.3C	PER10	-3.67138	7.55e-06	3.71e-05	Down-regulated	peroxidase 28
			BraA07g033900.3C	PER11	-3.21843	0.00687433	0.01594	Down-regulated	berberine bridge enzyme-like 9
			BraA05g009840.3C	PER20	-1.23512	4.54e-08	3.6e-07	Down-regulated	cinnamoyl-CoA reductase 1 isoform X8
			BraA05g040810.3C	PER27	-1.93401	0.000656474	0.0020204	Down-regulated	peroxidase 17
			BraA05g025370.3C	PER30	-1.4953	0.00382093	0.00953589	Down-regulated	cinnamyl alcohol dehydrogenase 5
			BraA09g003400.3C	PER31	-4.22509	0.000329567	0.00109712	Down-regulated	indole glucosinolate O-methyltransferase 4
			BraA06g017920.3C	PER34	-2.10326	0.00025823	0.000885828	Down-regulated	LOW QUALITY PROTEIN: peroxidase 3-like
			BraA06g017950.3C	PER34	-2.17275	3.35e-05	0.000142418	Down-regulated	UDP-glycosyltransferase 84A3
			BraA09g027240.3C	PER39	-6.75791	5.36e-11	7.44e-10	Down-regulated	peroxidase N
			BraA07g019900.3C	PER62	-2.75539	1.48e-08	1.3e-07	Down-regulated	peroxidase C3
			BraA06g027600.3C	PER71	-2.27975	1.18e-06	6.94e-06	Down-regulated	peroxidase 47
			BraA07g017670.3C	PER72	-2.71601	2.4e-10	2.96e-09	Down-regulated	hypothetical protein HID58_017590
			BraA09g009660.3C	PER72	-4.642	0.00058584	0.00182692	Down-regulated	UDP-glycosyltransferase 84A1
			BraA09g008980.3C	PER73	-4.55537	9.69e-06	4.65e-05	Down-regulated	peroxidase 9
			BraA07g026430.3C	PHT3	-2.81726	0.0037573	0.00940515	Down-regulated	peroxidase 56
			BraA07g042030.3C	PHT3	-3.30593	2.64e-10	3.24e-09	Down-regulated	berberine bridge enzyme-like 26
			BraA04g027190.3C	PRXC3	-1.06801	0.000812571	0.00243838	Down-regulated	berberine bridge enzyme-like 15
			BraA09g024690.3C	SAT	-6.14746	0.000133393	0.000492237	Down-regulated	peroxidase 1-like
			BraA05g035950.3C	UCRQ-1	-1.78615	0.00573845	0.0136305	Down-regulated	berberine bridge enzyme-like 15
			BraA07g017260.3C	UGT72E3	-2.60062	3.24e-15	9.26e-14	Down-regulated	hypothetical protein HID58_034479
			BraA05g025550.3C	UGT84A2	-1.54192	0.000180409	0.000645669	Down-regulated	peroxidase 30

## Sheet: Supplementary Table S8
Supplementary Table S8. MAPMAN analysis of respiratory burst related genes in both group.
The genes of respiratory burst from R-Pb vs R-CK
BinCode	BinName	Symbol	Gene-ID	Category	log2FC	Description
20.1.1.1	Cytoskeleton organisation.microtubular network.alpha-beta-Tubulin heterodimer.alpha-Tubulin component *(TUA)	TUBA3	BraA02g008410.3C	Respiratory burst	1.27507	mercator4v6.0: alpha-Tubulin component *(TUA) of alpha-beta-Tubulin heterodimer & original description: none
20.1.1.2	Cytoskeleton organisation.microtubular network.alpha-beta-Tubulin heterodimer.beta-Tubulin component *(TUB)	TUBB7	BraA04g021170.3C	Respiratory burst	1.23414	mercator4v6.0: beta-Tubulin component *(TUB) of alpha-beta-Tubulin heterodimer & original description: none
20.1.1.2	Cytoskeleton organisation.microtubular network.alpha-beta-Tubulin heterodimer.beta-Tubulin component *(TUB)	TUBB5	BraA05g010320.3C	Respiratory burst	1.53929	mercator4v6.0: beta-Tubulin component *(TUB) of alpha-beta-Tubulin heterodimer & original description: none
20.1.1.2	Cytoskeleton organisation.microtubular network.alpha-beta-Tubulin heterodimer.beta-Tubulin component *(TUB)	TUBB7	BraA05g014630.3C	Respiratory burst	1.43995	mercator4v6.0: beta-Tubulin component *(TUB) of alpha-beta-Tubulin heterodimer & original description: none
20.1.1.2	Cytoskeleton organisation.microtubular network.alpha-beta-Tubulin heterodimer.beta-Tubulin component *(TUB)	TUBB4	BraA06g043160.3C	Respiratory burst	1.22996	mercator4v6.0: beta-Tubulin component *(TUB) of alpha-beta-Tubulin heterodimer & original description: none
20.1.1.2	Cytoskeleton organisation.microtubular network.alpha-beta-Tubulin heterodimer.beta-Tubulin component *(TUB)	TUBB1	BraA07g039280.3C	Respiratory burst	1.00409	mercator4v6.0: beta-Tubulin component *(TUB) of alpha-beta-Tubulin heterodimer & original description: none
20.1.1.1	Cytoskeleton organisation.microtubular network.alpha-beta-Tubulin heterodimer.alpha-Tubulin component *(TUA)	TUBA2	BraA08g003230.3C	Respiratory burst	1.13146	mercator4v6.0: alpha-Tubulin component *(TUA) of alpha-beta-Tubulin heterodimer & original description: none
20.1.1.2	Cytoskeleton organisation.microtubular network.alpha-beta-Tubulin heterodimer.beta-Tubulin component *(TUB)	TUBB4	BraA09g020440.3C	Respiratory burst	1.48786	mercator4v6.0: beta-Tubulin component *(TUB) of alpha-beta-Tubulin heterodimer & original description: none
20.1.1.1	Cytoskeleton organisation.microtubular network.alpha-beta-Tubulin heterodimer.alpha-Tubulin component *(TUA)	TUBA3	BraA10g020620.3C	Respiratory burst	1.00563	mercator4v6.0: alpha-Tubulin component *(TUA) of alpha-beta-Tubulin heterodimer & original description: none
The genes of respiratory burst from S-Pb vs S-CK.
BinCode	BinName	Symbol	Gene-ID	Category	log2FC	Description
20.1.1.1	Cytoskeleton organisation.microtubular network.alpha-beta-Tubulin heterodimer.alpha-Tubulin component *(TUA)	TUBA3	BraA02g008420.3C	Respiratory burst	-1.52014	mercator4v6.0: alpha-Tubulin component *(TUA) of alpha-beta-Tubulin heterodimer & original description: none

## Sheet: Supplementary Table S9-1
		Supplementary Table S9-1. MAPMAN analysis of hormone signaling related genes in R-Pb vs R-CK.
		BinCode	BinName	Symbol	Gene-id	Category	log2FC	Description
		17.6.1.2.31	Protein biosynthesis.organellar translation machinery.mitochondrial ribosome biogenesis.large ribosomal subunit proteome.component *(mL40)	DDB_G0269284	BraA09g028740.3C	ABA	-2.45449	mercator4v6.0: regulatory protein *(MAS2) of rDNA transcription & original description: none
		17.1.2.1.4	Protein biosynthesis.ribosome biogenesis.large ribosomal subunit (LSU).LSU proteome.component *(uL4)	EFL1	BraA01g020610.3C	ABA	-1.97947	mercator4v6.0: regulatory GTPase *(EFL1) of LSU processome & original description: none
		17.1.3.1.24	Protein biosynthesis.ribosome biogenesis.small ribosomal subunit (SSU).SSU proteome.component *(eS19)	CYP709B3	BraA06g037560.3C	ABA	-1.83709	mercator4v6.0: component *(eL28) of large ribosomal-subunit (LSU) proteome & original description: none
		17.1.2.1.15	Protein biosynthesis.ribosome biogenesis.large ribosomal subunit (LSU).LSU proteome.component *(eL15)	--	BraA02g019640.3C	ABA	-1.19473	mercator4v6.0: rRNA processing factor *(IRP1) & original description: none
		17.1.3.1.7	Protein biosynthesis.ribosome biogenesis.small ribosomal subunit (SSU).SSU proteome.component *(eS6)	At2g37990	BraA05g007600.3C	ABA	-1.16588	mercator4v6.0: component *(ARRS1) of ARPF2-ARRS1 complex & original description: none
		17.6.2.3.10	Protein biosynthesis.organellar translation machinery.plastidial ribosome biogenesis.small ribosomal subunit proteome.component *(uS10c)	RPS15A	BraA10g017690.3C	ABA	1.00963	mercator4v6.0: component *(uS8) of small ribosomal-subunit (SSU) proteome & original description: none
		17.1.2.1.48	Protein biosynthesis.ribosome biogenesis.large ribosomal subunit (LSU).LSU proteome.component *(RPP3)	RPS13B	BraA04g001540.3C	ABA	1.01494	mercator4v6.0: component *(uS15) of small ribosomal-subunit (SSU) proteome & original description: none
		17.6.1.3.1	Protein biosynthesis.organellar translation machinery.mitochondrial ribosome biogenesis.small ribosomal subunit proteome.component *(uS2m)	RPL17A	BraA09g037050.3C	ABA	1.01742	mercator4v6.0: component *(uL22) of large ribosomal-subunit (LSU) proteome & original description: none
		17.6.2.2.23	Protein biosynthesis.organellar translation machinery.plastidial ribosome biogenesis.large ribosomal subunit proteome.component *(bL27c)	RPS12C	BraA09g058460.3C	ABA	1.02174	mercator4v6.0: component *(eS12) of small ribosomal-subunit (SSU) proteome & original description: none
		17.1.2.1.1	Protein biosynthesis.ribosome biogenesis.large ribosomal subunit (LSU).LSU proteome.component *(uL1)	RPS6A	BraA01g006210.3C	ABA	1.02204	mercator4v6.0: component *(eS6) of small ribosomal-subunit (SSU) proteome & original description: none
		17.1.2.1.10	Protein biosynthesis.ribosome biogenesis.large ribosomal subunit (LSU).LSU proteome.component *(uL11)	RPS19A	BraA01g044540.3C	ABA	1.03379	mercator4v6.0: component *(eS19) of small ribosomal-subunit (SSU) proteome & original description: none
		17.1.2.1.40	Protein biosynthesis.ribosome biogenesis.large ribosomal subunit (LSU).LSU proteome.component *(eL38)	RPL5A	BraA03g041620.3C	ABA	1.03488	mercator4v6.0: component *(uL18) of large ribosomal-subunit (LSU) proteome & original description: none
		17.1.3.1.31	Protein biosynthesis.ribosome biogenesis.small ribosomal subunit (SSU).SSU proteome.component *(eS30)	RPL34B	BraA07g030300.3C	ABA	1.03552	mercator4v6.0: component *(eL34) of large ribosomal-subunit (LSU) proteome & original description: none
		17.1.3.1.27	Protein biosynthesis.ribosome biogenesis.small ribosomal subunit (SSU).SSU proteome.component *(eS25)	RPL17B	BraA07g012190.3C	ABA	1.03742	mercator4v6.0: component *(uL22) of large ribosomal-subunit (LSU) proteome & original description: none
		17.1.3.1.10	Protein biosynthesis.ribosome biogenesis.small ribosomal subunit (SSU).SSU proteome.component *(eS8)	APUM24	BraA05g030460.3C	ABA	1.04163	mercator4v6.0: rRNA processing factor involved in ITS2 rRNA removal *(APUM24) & original description: none
		17.1.2.1.16	Protein biosynthesis.ribosome biogenesis.large ribosomal subunit (LSU).LSU proteome.component *(uL15)	RPL9D	BraA02g028700.3C	ABA	1.04372	mercator4v6.0: component *(uL6) of large ribosomal-subunit (LSU) proteome & original description: none
		17.1.3.1.31	Protein biosynthesis.ribosome biogenesis.small ribosomal subunit (SSU).SSU proteome.component *(eS30)	RPL27AC	BraA07g029890.3C	ABA	1.0468	mercator4v6.0: component *(uL15) of large ribosomal-subunit (LSU) proteome & original description: none
		17.6.1.3.37	Protein biosynthesis.organellar translation machinery.mitochondrial ribosome biogenesis.small ribosomal subunit proteome.component *(bTHXm)	UBICEP52-7	BraA09g043730.3C	ABA	1.04713	mercator4v6.0: component *(eL40) of large ribosomal-subunit (LSU) proteome & original description: none
		17.1.2.1.2	Protein biosynthesis.ribosome biogenesis.large ribosomal subunit (LSU).LSU proteome.component *(uL2)	RPL28C	BraA01g008230.3C	ABA	1.04992	mercator4v6.0: component *(eL28) of large ribosomal-subunit (LSU) proteome & original description: none
		17.1.3.1.3	Protein biosynthesis.ribosome biogenesis.small ribosomal subunit (SSU).SSU proteome.component *(uS3)	RPS3B	BraA04g022670.3C	ABA	1.05086	mercator4v6.0: component *(uS3) of small ribosomal-subunit (SSU) proteome & original description: none
		17.1.3.1.12	Protein biosynthesis.ribosome biogenesis.small ribosomal subunit (SSU).SSU proteome.component *(uS9)	RPS14B	BraA05g035390.3C	ABA	1.05602	mercator4v6.0: component *(uS11) of small ribosomal-subunit (SSU) proteome & original description: none
		17.6.5.1	Protein biosynthesis.organellar translation machinery.translation termination.peptide chain release factor *(PrfA)	UBICEP52-7	BraAnng001460.3C	ABA	1.05773	mercator4v6.0: component *(eL40) of large ribosomal-subunit (LSU) proteome & original description: none
		17.6.2.4.1	Protein biosynthesis.organellar translation machinery.plastidial ribosome biogenesis.plastidial ribosome-associated proteins.hibernation-promoting factor *(PSRP1)	RPS6B	BraA10g027540.3C	ABA	1.06053	mercator4v6.0: component *(eS6) of small ribosomal-subunit (SSU) proteome & original description: none
		17.6.1.2.28	Protein biosynthesis.organellar translation machinery.mitochondrial ribosome biogenesis.large ribosomal subunit proteome.component *(bL31m)	RPS18A	BraA09g028570.3C	ABA	1.0671	mercator4v6.0: component *(uS13) of small ribosomal-subunit (SSU) proteome & original description: none
		17.1.2.1.10	Protein biosynthesis.ribosome biogenesis.large ribosomal subunit (LSU).LSU proteome.component *(uL11)	RPS23B	BraA02g000680.3C	ABA	1.07166	mercator4v6.0: component *(uS12) of small ribosomal-subunit (SSU) proteome & original description: none
		17.1.3.1.15	Protein biosynthesis.ribosome biogenesis.small ribosomal subunit (SSU).SSU proteome.component *(uS11)	GB1	BraA06g013810.3C	ABA	1.07252	mercator4v6.0: component *(RACK1) of small ribosomal-subunit (SSU) proteome & original description: none
		17.1.2.1.29	Protein biosynthesis.ribosome biogenesis.large ribosomal subunit (LSU).LSU proteome.component *(eL28)	RPS26C	BraA03g021520.3C	ABA	1.08205	mercator4v6.0: component *(eS26) of small ribosomal-subunit (SSU) proteome & original description: none
		17.1.2.1.42	Protein biosynthesis.ribosome biogenesis.large ribosomal subunit (LSU).LSU proteome.component *(eL40)	RPL32A	BraA03g048080.3C	ABA	1.08784	mercator4v6.0: component *(eL32) of large ribosomal-subunit (LSU) proteome & original description: none
		17.1.2.1.12	Protein biosynthesis.ribosome biogenesis.large ribosomal subunit (LSU).LSU proteome.component *(uL13)	RPS9B	BraA02g005920.3C	ABA	1.08916	mercator4v6.0: component *(uS4) of small ribosomal-subunit (SSU) proteome & original description: none
		17.1.3.1.8	Protein biosynthesis.ribosome biogenesis.small ribosomal subunit (SSU).SSU proteome.component *(uS7)	RPS14B	BraA05g009240.3C	ABA	1.09609	mercator4v6.0: component *(uS11) of small ribosomal-subunit (SSU) proteome & original description: none
		17.1.2.1.10	Protein biosynthesis.ribosome biogenesis.large ribosomal subunit (LSU).LSU proteome.component *(uL11)	RPS17D	BraA02g001480.3C	ABA	1.09773	mercator4v6.0: component *(eS17) of small ribosomal-subunit (SSU) proteome & original description: none
		17.1.2.1.9	Protein biosynthesis.ribosome biogenesis.large ribosomal subunit (LSU).LSU proteome.component *(uL10)	RPS3A	BraA01g042910.3C	ABA	1.09915	mercator4v6.0: component *(eS1) of small ribosomal-subunit (SSU) proteome & original description: none
		17.1.2.1.15	Protein biosynthesis.ribosome biogenesis.large ribosomal subunit (LSU).LSU proteome.component *(eL15)	LRP	BraA02g020970.3C	ABA	1.10196	mercator4v6.0: component *(uS2) of small ribosomal-subunit (SSU) proteome & original description: none
		17.1.1.8.3	Protein biosynthesis.ribosome biogenesis.rRNA maturation.ITS2 rRNA removal.rRNA processing factor *(APUM24)	RPS3AB	BraA01g003640.3C	ABA	1.10481	mercator4v6.0: component *(eS1) of small ribosomal-subunit (SSU) proteome & original description: none
		17.1.2.1.10	Protein biosynthesis.ribosome biogenesis.large ribosomal subunit (LSU).LSU proteome.component *(uL11)	RPS6B	BraA02g003430.3C	ABA	1.1053	mercator4v6.0: component *(eS6) of small ribosomal-subunit (SSU) proteome & original description: none
		17.1.3.1.16	Protein biosynthesis.ribosome biogenesis.small ribosomal subunit (SSU).SSU proteome.component *(eS12)	--	BraA06g014560.3C	ABA	1.11372	mercator4v6.0: plant-specific assembly factor *(PCP2) of small ribosomal subunit & original description: none
		17.1.3.1.32	Protein biosynthesis.ribosome biogenesis.small ribosomal subunit (SSU).SSU proteome.component *(eS31)	LRP	BraA07g036790.3C	ABA	1.12067	mercator4v6.0: component *(uS2) of small ribosomal-subunit (SSU) proteome & original description: none
		17.1.2.1.47	Protein biosynthesis.ribosome biogenesis.large ribosomal subunit (LSU).LSU proteome.component *(RPP2)	RPL7AA	BraA04g000530.3C	ABA	1.12117	mercator4v6.0: component *(eL8) of large ribosomal-subunit (LSU) proteome & original description: none
		17.1.2.1.6	Protein biosynthesis.ribosome biogenesis.large ribosomal subunit (LSU).LSU proteome.component *(uL6)	RPL27C	BraA01g031770.3C	ABA	1.12153	mercator4v6.0: component *(eL27) of large ribosomal-subunit (LSU) proteome & original description: none
		17.6.2.1.7	Protein biosynthesis.organellar translation machinery.plastidial ribosome biogenesis.rRNA maturation.16S-rRNA maturation factor *(RBF1)	RPL23AB	BraA09g046130.3C	ABA	1.12344	mercator4v6.0: component *(uL23) of large ribosomal-subunit (LSU) proteome & original description: none
		17.6.2.2.8	Protein biosynthesis.organellar translation machinery.plastidial ribosome biogenesis.large ribosomal subunit proteome.component *(uL10c)	RPS13B	BraA09g050490.3C	ABA	1.1264	mercator4v6.0: component *(uS15) of small ribosomal-subunit (SSU) proteome & original description: none
		17.6.2.2.30	Protein biosynthesis.organellar translation machinery.plastidial ribosome biogenesis.large ribosomal subunit proteome.component *(bL35c)	RPL19A	BraA09g065630.3C	ABA	1.12688	mercator4v6.0: component *(eL19) of large ribosomal-subunit (LSU) proteome & original description: none
		17.1.3.1.4	Protein biosynthesis.ribosome biogenesis.small ribosomal subunit (SSU).SSU proteome.component *(eS4)	RPS5A	BraA04g026370.3C	ABA	1.12832	mercator4v6.0: component *(uS7) of small ribosomal-subunit (SSU) proteome & original description: none
		17.1.2.1.10	Protein biosynthesis.ribosome biogenesis.large ribosomal subunit (LSU).LSU proteome.component *(uL11)	RPS4A	BraA02g002240.3C	ABA	1.12903	mercator4v6.0: component *(eS4) of small ribosomal-subunit (SSU) proteome & original description: none
		17.1.2.1.35	Protein biosynthesis.ribosome biogenesis.large ribosomal subunit (LSU).LSU proteome.component *(eL32)	RPS16C	BraA03g031560.3C	ABA	1.12905	mercator4v6.0: component *(uS9) of small ribosomal-subunit (SSU) proteome & original description: none
		17.1.2.1.39	Protein biosynthesis.ribosome biogenesis.large ribosomal subunit (LSU).LSU proteome.component *(eL37)	RPL36AA	BraA03g040790.3C	ABA	1.13277	mercator4v6.0: component *(eL42) of large ribosomal-subunit (LSU) proteome & original description: none
		17.1.3.1.5	Protein biosynthesis.ribosome biogenesis.small ribosomal subunit (SSU).SSU proteome.component *(uS4)	RPL38A	BraA04g030330.3C	ABA	1.14161	mercator4v6.0: component *(eL38) of large ribosomal-subunit (LSU) proteome & original description: none
		17.1.3.1.31	Protein biosynthesis.ribosome biogenesis.small ribosomal subunit (SSU).SSU proteome.component *(eS30)	nmd3	BraA07g031880.3C	ABA	1.14174	mercator4v6.0: pre-60S ribosomal-subunit proteome nuclear export factor *(NMD3) & original description: none
		17.3.1.2.1.1.4	Protein biosynthesis.translation initiation.Pre-Initiation Complex (PIC) module.eIF2 Met-tRNA binding factor activity.eIF2 Met-tRNA binding factor complex.eIF2-alpha component activity.regulatory protein *(GCN20) of eIF2-alpha kinase activity	RPS3AB	BraA08g015810.3C	ABA	1.14605	mercator4v6.0: component *(eS1) of small ribosomal-subunit (SSU) proteome & original description: none
		17.1.2.1.23	Protein biosynthesis.ribosome biogenesis.large ribosomal subunit (LSU).LSU proteome.component *(uL22)	RPS3B	BraA03g016800.3C	ABA	1.14714	mercator4v6.0: component *(uS3) of small ribosomal-subunit (SSU) proteome & original description: none
		17.6.2.2.15	Protein biosynthesis.organellar translation machinery.plastidial ribosome biogenesis.large ribosomal subunit proteome.component *(bL17c)	RPS30A	BraA09g056470.3C	ABA	1.1553	mercator4v6.0: component *(eS30) of small ribosomal-subunit (SSU) proteome & original description: none
		17.1.3.1.10	Protein biosynthesis.ribosome biogenesis.small ribosomal subunit (SSU).SSU proteome.component *(eS8)	RPL18AB	BraA05g032480.3C	ABA	1.15565	mercator4v6.0: component *(eL20) of large ribosomal-subunit (LSU) proteome & original description: none
		17.1.2.1.12	Protein biosynthesis.ribosome biogenesis.large ribosomal subunit (LSU).LSU proteome.component *(uL13)	RPS4A	BraA02g011620.3C	ABA	1.15634	mercator4v6.0: component *(eS4) of small ribosomal-subunit (SSU) proteome & original description: none
		17.1.2.1.46	Protein biosynthesis.ribosome biogenesis.large ribosomal subunit (LSU).LSU proteome.component *(RPP1)	RPL39A	BraA03g057110.3C	ABA	1.15947	mercator4v6.0: component *(eL39) of large ribosomal-subunit (LSU) proteome & original description: none
		17.3.2.4.2	Protein biosynthesis.translation initiation.mRNA loading.eIF-iso4F unwinding complex.component *(eIF-iso4G)	RPL19A	BraA08g035600.3C	ABA	1.16088	mercator4v6.0: component *(eL19) of large ribosomal-subunit (LSU) proteome & original description: none
		17.6.2.2.26	Protein biosynthesis.organellar translation machinery.plastidial ribosome biogenesis.large ribosomal subunit proteome.component *(bL31c)	RPL21A	BraA09g062220.3C	ABA	1.16556	mercator4v6.0: component *(eL21) of large ribosomal-subunit (LSU) proteome & original description: none
		17.1.3.1.17	Protein biosynthesis.ribosome biogenesis.small ribosomal subunit (SSU).SSU proteome.component *(uS12)	RPL13B	BraA06g024840.3C	ABA	1.16769	mercator4v6.0: component *(eL13) of large ribosomal-subunit (LSU) proteome & original description: none
		17.1.3.1.1	Protein biosynthesis.ribosome biogenesis.small ribosomal subunit (SSU).SSU proteome.component *(eS1)	LRP	BraA04g017900.3C	ABA	1.1682	mercator4v6.0: component *(uS2) of small ribosomal-subunit (SSU) proteome & original description: none
		17.1.2.1.37	Protein biosynthesis.ribosome biogenesis.large ribosomal subunit (LSU).LSU proteome.component *(eL34)	NSN1	BraA03g033090.3C	ABA	1.17416	mercator4v6.0: regulatory GTPase *(NUG1/NSN1) of LSU processome & original description: none
		17.1.3.1.10	Protein biosynthesis.ribosome biogenesis.small ribosomal subunit (SSU).SSU proteome.component *(eS8)	RACK1C	BraA05g029400.3C	ABA	1.17596	mercator4v6.0: component *(RACK1) of small ribosomal-subunit (SSU) proteome & original description: none
		17.1.3.1.26	Protein biosynthesis.ribosome biogenesis.small ribosomal subunit (SSU).SSU proteome.component *(eS24)	RPL13AB	BraA07g008140.3C	ABA	1.17719	mercator4v6.0: component *(uL13) of large ribosomal-subunit (LSU) proteome & original description: none
		17.1.3.1.26	Protein biosynthesis.ribosome biogenesis.small ribosomal subunit (SSU).SSU proteome.component *(eS24)	RPL5A	BraA07g007670.3C	ABA	1.17745	mercator4v6.0: component *(uL18) of large ribosomal-subunit (LSU) proteome & original description: none
		17.3.1.3.4	Protein biosynthesis.translation initiation.Pre-Initiation Complex (PIC) module.eIF3 mRNA-to-PIC binding complex.component *(eIF3d)	RPS25E	BraA08g022550.3C	ABA	1.18139	mercator4v6.0: component *(eS25) of small ribosomal-subunit (SSU) proteome & original description: none
		17.1.2.1.23	Protein biosynthesis.ribosome biogenesis.large ribosomal subunit (LSU).LSU proteome.component *(uL22)	RPS20A	BraA03g015400.3C	ABA	1.18325	mercator4v6.0: component *(uS10) of small ribosomal-subunit (SSU) proteome & original description: none
		17.1.3.1.13	Protein biosynthesis.ribosome biogenesis.small ribosomal subunit (SSU).SSU proteome.component *(eS10)	RPS24A	BraA05g040270.3C	ABA	1.18769	mercator4v6.0: component *(eS24) of small ribosomal-subunit (SSU) proteome & original description: none
		17.1.2.2.1.3.4	Protein biosynthesis.ribosome biogenesis.large ribosomal subunit (LSU).LSU processome.pre-60S ribosomal subunit nuclear assembly.PWP1 assembly complex.component *(EBP2)	SPAC8F11.04	BraA04g002660.3C	ABA	1.18946	mercator4v6.0: pre-60S ribosomal subunit assembly factor *(CIC1) & original description: none
		17.1.2.2.1.3.4	Protein biosynthesis.ribosome biogenesis.large ribosomal subunit (LSU).LSU processome.pre-60S ribosomal subunit nuclear assembly.PWP1 assembly complex.component *(EBP2)	RPS26C	BraA04g004080.3C	ABA	1.19179	mercator4v6.0: component *(eS26) of small ribosomal-subunit (SSU) proteome & original description: none
		17.3.1.2.4.4	Protein biosynthesis.translation initiation.Pre-Initiation Complex (PIC) module.eIF2 Met-tRNA binding factor activity.eIF2B GDP recycling complex.component *(eIF2B-delta)	RPS10A	BraA08g019960.3C	ABA	1.1944	mercator4v6.0: component *(eS10) of small ribosomal-subunit (SSU) proteome & original description: none
		17.1.2.1.29	Protein biosynthesis.ribosome biogenesis.large ribosomal subunit (LSU).LSU proteome.component *(eL28)	RPS2A	BraA03g022110.3C	ABA	1.19778	mercator4v6.0: component *(uS5) of small ribosomal-subunit (SSU) proteome & original description: none
		17.1.3.1.24	Protein biosynthesis.ribosome biogenesis.small ribosomal subunit (SSU).SSU proteome.component *(eS19)	RPL7B	BraA06g040670.3C	ABA	1.19971	mercator4v6.0: component *(uL30) of large ribosomal-subunit (LSU) proteome & original description: none
		17.1.2.1.17	Protein biosynthesis.ribosome biogenesis.large ribosomal subunit (LSU).LSU proteome.component *(uL16)	RPS27B	BraA02g039330.3C	ABA	1.20048	mercator4v6.0: component *(eS27) of small ribosomal-subunit (SSU) proteome & original description: none
		17.6.3.3	Protein biosynthesis.organellar translation machinery.translation initiation.initiation factor *(IF-2)	RPS28A	BraA10g032410.3C	ABA	1.20204	mercator4v6.0: component *(eS28) of small ribosomal-subunit (SSU) proteome & original description: none
		17.1.2.1.28	Protein biosynthesis.ribosome biogenesis.large ribosomal subunit (LSU).LSU proteome.component *(eL27)	RPL35B	BraA03g020870.3C	ABA	1.20246	mercator4v6.0: component *(uL29) of large ribosomal-subunit (LSU) proteome & original description: none
		17.1.2.1.4	Protein biosynthesis.ribosome biogenesis.large ribosomal subunit (LSU).LSU proteome.component *(uL4)	RPL13B	BraA01g023930.3C	ABA	1.20604	mercator4v6.0: component *(eL13) of large ribosomal-subunit (LSU) proteome & original description: none
		17.1.3.1.1	Protein biosynthesis.ribosome biogenesis.small ribosomal subunit (SSU).SSU proteome.component *(eS1)	REIL2	BraA04g018010.3C	ABA	1.20693	mercator4v6.0: LSU processome maturation factor *(REIL) & original description: none
		17.1.2.1.42	Protein biosynthesis.ribosome biogenesis.large ribosomal subunit (LSU).LSU proteome.component *(eL40)	RPL11B	BraA03g048450.3C	ABA	1.20754	mercator4v6.0: component *(uL5) of large ribosomal-subunit (LSU) proteome & original description: none
		17.6.2.2.15	Protein biosynthesis.organellar translation machinery.plastidial ribosome biogenesis.large ribosomal subunit proteome.component *(bL17c)	RPL6C	BraA09g057200.3C	ABA	1.20796	mercator4v6.0: component *(eL6) of large ribosomal-subunit (LSU) proteome & original description: none
		17.1.2.2.2.5	Protein biosynthesis.ribosome biogenesis.large ribosomal subunit (LSU).LSU processome.pre-60S ribosomal subunit nuclear export.export factor *(NMD3)	RPL36AA	BraA04g007690.3C	ABA	1.20801	mercator4v6.0: component *(eL42) of large ribosomal-subunit (LSU) proteome & original description: none
		17.6.2.2.16	Protein biosynthesis.organellar translation machinery.plastidial ribosome biogenesis.large ribosomal subunit proteome.component *(uL18c)	GB1	BraA09g057410.3C	ABA	1.21063	mercator4v6.0: component *(RACK1) of small ribosomal-subunit (SSU) proteome & original description: none
		17.1.3.1.28	Protein biosynthesis.ribosome biogenesis.small ribosomal subunit (SSU).SSU proteome.component *(eS26)	RPL12B	BraA07g021250.3C	ABA	1.21675	mercator4v6.0: component *(uL11) of large ribosomal-subunit (LSU) proteome & original description: none
		17.1.2.1.22	Protein biosynthesis.ribosome biogenesis.large ribosomal subunit (LSU).LSU proteome.component *(eL21)	RPS9B	BraA03g006730.3C	ABA	1.21753	mercator4v6.0: component *(uS4) of small ribosomal-subunit (SSU) proteome & original description: none
		17.1.2.1.8	Protein biosynthesis.ribosome biogenesis.large ribosomal subunit (LSU).LSU proteome.component *(eL8)	RPL35A	BraA01g040710.3C	ABA	1.21866	mercator4v6.0: component *(uL29) of large ribosomal-subunit (LSU) proteome & original description: none
		17.1.2.1.39	Protein biosynthesis.ribosome biogenesis.large ribosomal subunit (LSU).LSU proteome.component *(eL37)	RPL13AB	BraA03g041380.3C	ABA	1.21995	mercator4v6.0: component *(uL13) of large ribosomal-subunit (LSU) proteome & original description: none
		17.6.2.3.9	Protein biosynthesis.organellar translation machinery.plastidial ribosome biogenesis.small ribosomal subunit proteome.component *(uS9c)	At5g58410	BraA10g016300.3C	ABA	1.22027	mercator4v6.0: component *(eS4) of small ribosomal-subunit (SSU) proteome & original description: none
		17.1.3.1.7	Protein biosynthesis.ribosome biogenesis.small ribosomal subunit (SSU).SSU proteome.component *(eS6)	RPL36A	BraA05g007950.3C	ABA	1.22427	mercator4v6.0: component *(eL36) of large ribosomal-subunit (LSU) proteome & original description: none
		17.1.3.1.25	Protein biosynthesis.ribosome biogenesis.small ribosomal subunit (SSU).SSU proteome.component *(eS21)	RPS25E	BraA06g044450.3C	ABA	1.22672	mercator4v6.0: component *(eS25) of small ribosomal-subunit (SSU) proteome & original description: none
		17.1.3.1.28	Protein biosynthesis.ribosome biogenesis.small ribosomal subunit (SSU).SSU proteome.component *(eS26)	RPS21C	BraA07g021460.3C	ABA	1.22718	mercator4v6.0: component *(eS21) of small ribosomal-subunit (SSU) proteome & original description: none
		17.1.2.1.4	Protein biosynthesis.ribosome biogenesis.large ribosomal subunit (LSU).LSU proteome.component *(uL4)	RPS2A	BraA01g027610.3C	ABA	1.22809	mercator4v6.0: component *(uS5) of small ribosomal-subunit (SSU) proteome & original description: none
		17.6.1.2.38	Protein biosynthesis.organellar translation machinery.mitochondrial ribosome biogenesis.large ribosomal subunit proteome.component *(mL102)	RPS18A	BraA09g031300.3C	ABA	1.22997	mercator4v6.0: component *(uS13) of small ribosomal-subunit (SSU) proteome & original description: none
		17.1.2.1.24	Protein biosynthesis.ribosome biogenesis.large ribosomal subunit (LSU).LSU proteome.component *(eL22)	RPS3B	BraA03g016870.3C	ABA	1.23157	mercator4v6.0: component *(uS3) of small ribosomal-subunit (SSU) proteome & original description: none
		17.1.3.1.25	Protein biosynthesis.ribosome biogenesis.small ribosomal subunit (SSU).SSU proteome.component *(eS21)	ARP1	BraA06g041560.3C	ABA	1.24313	mercator4v6.0: component *(uL3) of large ribosomal-subunit (LSU) proteome & original description: none
		17.1.2.1.47	Protein biosynthesis.ribosome biogenesis.large ribosomal subunit (LSU).LSU proteome.component *(RPP2)	RPS27AC	BraA04g000780.3C	ABA	1.2453	mercator4v6.0: component *(eS31) of small ribosomal-subunit (SSU) proteome & original description: none
		17.1.2.1.20	Protein biosynthesis.ribosome biogenesis.large ribosomal subunit (LSU).LSU proteome.component *(eL19)	RPS6B	BraA03g004220.3C	ABA	1.24818	mercator4v6.0: component *(eS6) of small ribosomal-subunit (SSU) proteome & original description: none
		17.1.3.1.13	Protein biosynthesis.ribosome biogenesis.small ribosomal subunit (SSU).SSU proteome.component *(eS10)	RPS16C	BraA05g042440.3C	ABA	1.25089	mercator4v6.0: component *(uS9) of small ribosomal-subunit (SSU) proteome & original description: none
		17.3.1.3.7	Protein biosynthesis.translation initiation.Pre-Initiation Complex (PIC) module.eIF3 mRNA-to-PIC binding complex.component *(eIF3g)	RPL6C	BraA08g028730.3C	ABA	1.25197	mercator4v6.0: component *(eL6) of large ribosomal-subunit (LSU) proteome & original description: none
		17.1.2.1.7	Protein biosynthesis.ribosome biogenesis.large ribosomal subunit (LSU).LSU proteome.component *(eL6)	RPL4A	BraA01g040670.3C	ABA	1.25208	mercator4v6.0: component *(uL4) of large ribosomal-subunit (LSU) proteome & original description: none
		17.3.1.2.3	Protein biosynthesis.translation initiation.Pre-Initiation Complex (PIC) module.eIF2 Met-tRNA binding factor activity.regulatory factor *(eIF5C)	RPL14B	BraA08g019540.3C	ABA	1.25777	mercator4v6.0: component *(eL14) of large ribosomal-subunit (LSU) proteome & original description: none
		17.1.2.1.8	Protein biosynthesis.ribosome biogenesis.large ribosomal subunit (LSU).LSU proteome.component *(eL8)	RPP0B	BraA01g040870.3C	ABA	1.25944	mercator4v6.0: component *(uL10) of large ribosomal-subunit (LSU) proteome & original description: none
		17.1.2.1.5	Protein biosynthesis.ribosome biogenesis.large ribosomal subunit (LSU).LSU proteome.component *(uL5)	EBP2	BraA01g031510.3C	ABA	1.26071	mercator4v6.0: pre-60S ribosomal subunit assembly factor *(EBP2) & original description: none
		17.1.2.1.10	Protein biosynthesis.ribosome biogenesis.large ribosomal subunit (LSU).LSU proteome.component *(uL11)	SPCC1827.05c	BraA02g001430.3C	ABA	1.26484	mercator4v6.0: pre-60S ribosomal subunit assembly factor *(NOP15) & original description: none
		17.1.3.1.11	Protein biosynthesis.ribosome biogenesis.small ribosomal subunit (SSU).SSU proteome.component *(uS8)	HST	BraA05g035000.3C	ABA	1.26573	mercator4v6.0: component *(uS7) of small ribosomal-subunit (SSU) proteome & original description: none
		17.1.3.1.30	Protein biosynthesis.ribosome biogenesis.small ribosomal subunit (SSU).SSU proteome.component *(eS28)	RPS27AC	BraA07g025060.3C	ABA	1.26913	mercator4v6.0: component *(eS31) of small ribosomal-subunit (SSU) proteome & original description: none
		17.1.3.1.32	Protein biosynthesis.ribosome biogenesis.small ribosomal subunit (SSU).SSU proteome.component *(eS31)	At1g74260	BraA07g038200.3C	ABA	1.27373	mercator4v6.0: component *(eL33) of large ribosomal-subunit (LSU) proteome & original description: none
		17.6.2.2.29	Protein biosynthesis.organellar translation machinery.plastidial ribosome biogenesis.large ribosomal subunit proteome.component *(bL34c)	RPL21A	BraA09g062310.3C	ABA	1.27911	mercator4v6.0: component *(eL21) of large ribosomal-subunit (LSU) proteome & original description: none
		17.1.2.1.13	Protein biosynthesis.ribosome biogenesis.large ribosomal subunit (LSU).LSU proteome.component *(eL14)	RPP3B	BraA02g012390.3C	ABA	1.27947	mercator4v6.0: component *(RPP3) of large ribosomal-subunit (LSU) proteome & original description: none
		17.1.2.2.1.16	Protein biosynthesis.ribosome biogenesis.large ribosomal subunit (LSU).LSU processome.pre-60S ribosomal subunit nuclear assembly.assembly factor *(CIC1)	RPL24B	BraA04g006490.3C	ABA	1.27964	mercator4v6.0: component *(eL24) of large ribosomal-subunit (LSU) proteome & original description: none
		17.3.2.5	Protein biosynthesis.translation initiation.mRNA loading.mRNA poly-A-tail binding factor *(PABP)	SPAC57A7.06	BraA09g001770.3C	ABA	1.28229	mercator4v6.0: SSU processome assembly factor *(UTP14) & original description: none
		17.6.4.1	Protein biosynthesis.organellar translation machinery.translation elongation.elongation factor *(EF-Tu)	RPS19C	BraAnng001020.3C	ABA	1.28415	mercator4v6.0: component *(eS19) of small ribosomal-subunit (SSU) proteome & original description: none
		17.6.1.3.37	Protein biosynthesis.organellar translation machinery.mitochondrial ribosome biogenesis.small ribosomal subunit proteome.component *(bTHXm)	RPL24B	BraA09g044070.3C	ABA	1.29325	mercator4v6.0: component *(eL24) of large ribosomal-subunit (LSU) proteome & original description: none
		17.1.2.1.22	Protein biosynthesis.ribosome biogenesis.large ribosomal subunit (LSU).LSU proteome.component *(eL21)	RPL10AC	BraA03g010340.3C	ABA	1.29575	mercator4v6.0: component *(uL1) of large ribosomal-subunit (LSU) proteome & original description: none
		17.6.4.1	Protein biosynthesis.organellar translation machinery.translation elongation.elongation factor *(EF-Tu)	RPL4A	BraA10g032930.3C	ABA	1.29767	mercator4v6.0: component *(uL4) of large ribosomal-subunit (LSU) proteome & original description: none
		17.1.3.1.32	Protein biosynthesis.ribosome biogenesis.small ribosomal subunit (SSU).SSU proteome.component *(eS31)	At1g66620	BraA07g034530.3C	ABA	1.30124	mercator4v6.0: component *(eL34) of large ribosomal-subunit (LSU) proteome & original description: none
		17.1.2.1.19	Protein biosynthesis.ribosome biogenesis.large ribosomal subunit (LSU).LSU proteome.component *(eL18)	RPS28A	BraA03g001360.3C	ABA	1.30234	mercator4v6.0: component *(eS28) of small ribosomal-subunit (SSU) proteome & original description: none
		17.1.3.1.3	Protein biosynthesis.ribosome biogenesis.small ribosomal subunit (SSU).SSU proteome.component *(uS3)	RPP2B	BraA04g019890.3C	ABA	1.30261	mercator4v6.0: component *(RPP2) of large ribosomal-subunit (LSU) proteome & original description: none
		17.4.1.1	Protein biosynthesis.translation elongation.eEF1 aminoacyl-tRNA binding factor activity.aminoacyl-tRNA binding factor *(eEF1A)	RPS21C	BraA09g005140.3C	ABA	1.31121	mercator4v6.0: component *(eS21) of small ribosomal-subunit (SSU) proteome & original description: none
		17.1.3.1.4	Protein biosynthesis.ribosome biogenesis.small ribosomal subunit (SSU).SSU proteome.component *(eS4)	RPL12A	BraA04g026320.3C	ABA	1.3166	mercator4v6.0: component *(uL11) of large ribosomal-subunit (LSU) proteome & original description: none
		17.1.3.1.28	Protein biosynthesis.ribosome biogenesis.small ribosomal subunit (SSU).SSU proteome.component *(eS26)	RPL24B	BraA07g021060.3C	ABA	1.33321	mercator4v6.0: component *(eL24) of large ribosomal-subunit (LSU) proteome & original description: none
		17.1.3.1.25	Protein biosynthesis.ribosome biogenesis.small ribosomal subunit (SSU).SSU proteome.component *(eS21)	ARP1	BraA06g041570.3C	ABA	1.33608	mercator4v6.0: component *(uL3) of large ribosomal-subunit (LSU) proteome & original description: none
		17.1.3.1.4	Protein biosynthesis.ribosome biogenesis.small ribosomal subunit (SSU).SSU proteome.component *(eS4)	RPL36A	BraA04g026660.3C	ABA	1.34056	mercator4v6.0: component *(eL36) of large ribosomal-subunit (LSU) proteome & original description: none
		17.1.3.1.12	Protein biosynthesis.ribosome biogenesis.small ribosomal subunit (SSU).SSU proteome.component *(uS9)	RPL35A	BraA05g037000.3C	ABA	1.35469	mercator4v6.0: component *(uL29) of large ribosomal-subunit (LSU) proteome & original description: none
		17.6.1.3.30	Protein biosynthesis.organellar translation machinery.mitochondrial ribosome biogenesis.small ribosomal subunit proteome.component *(mS80)	RPS14B	BraA09g043720.3C	ABA	1.35492	mercator4v6.0: component *(uS11) of small ribosomal-subunit (SSU) proteome & original description: none
		17.1.2.1.9	Protein biosynthesis.ribosome biogenesis.large ribosomal subunit (LSU).LSU proteome.component *(uL10)	RPS16C	BraA01g043160.3C	ABA	1.35554	mercator4v6.0: component *(uS9) of small ribosomal-subunit (SSU) proteome & original description: none
		17.6.1.2.2	Protein biosynthesis.organellar translation machinery.mitochondrial ribosome biogenesis.large ribosomal subunit proteome.component *(uL2m)	RPL13AB	BraA09g012420.3C	ABA	1.36419	mercator4v6.0: component *(uL13) of large ribosomal-subunit (LSU) proteome & original description: none
		17.6.2.3.17	Protein biosynthesis.organellar translation machinery.plastidial ribosome biogenesis.small ribosomal subunit proteome.component *(uS17c)	RPL10AC	BraA10g018960.3C	ABA	1.36865	mercator4v6.0: component *(uL1) of large ribosomal-subunit (LSU) proteome & original description: none
		17.1.2.1.44	Protein biosynthesis.ribosome biogenesis.large ribosomal subunit (LSU).LSU proteome.component *(eL42)	RPL7AB	BraA03g052140.3C	ABA	1.37567	mercator4v6.0: component *(eL8) of large ribosomal-subunit (LSU) proteome & original description: none
		17.1.2.1.35	Protein biosynthesis.ribosome biogenesis.large ribosomal subunit (LSU).LSU proteome.component *(eL32)	RPS3AB	BraA03g031880.3C	ABA	1.37701	mercator4v6.0: component *(eS1) of small ribosomal-subunit (SSU) proteome & original description: none
		17.1.2.1.18	Protein biosynthesis.ribosome biogenesis.large ribosomal subunit (LSU).LSU proteome.component *(uL18)	RPL18B	BraA02g040900.3C	ABA	1.37851	mercator4v6.0: component *(eL18) of large ribosomal-subunit (LSU) proteome & original description: none
		17.1.2.1.16	Protein biosynthesis.ribosome biogenesis.large ribosomal subunit (LSU).LSU proteome.component *(uL15)	RPL7B	BraA02g034480.3C	ABA	1.37957	mercator4v6.0: component *(uL30) of large ribosomal-subunit (LSU) proteome & original description: none
		17.1.3.1.18	Protein biosynthesis.ribosome biogenesis.small ribosomal subunit (SSU).SSU proteome.component *(uS13)	prmC	BraA06g027620.3C	ABA	1.37994	mercator4v6.0: component *(eS28) of small ribosomal-subunit (SSU) proteome & original description: none
		17.3.1.3.9	Protein biosynthesis.translation initiation.Pre-Initiation Complex (PIC) module.eIF3 mRNA-to-PIC binding complex.component *(eIF3i)	GB1	BraA08g028920.3C	ABA	1.39023	mercator4v6.0: component *(RACK1) of small ribosomal-subunit (SSU) proteome & original description: none
		17.1.2.1.38	Protein biosynthesis.ribosome biogenesis.large ribosomal subunit (LSU).LSU proteome.component *(eL36)	HY2	BraA03g033990.3C	ABA	1.39043	mercator4v6.0: component *(uL10) of large ribosomal-subunit (LSU) proteome & original description: none
		17.4.1.1	Protein biosynthesis.translation elongation.eEF1 aminoacyl-tRNA binding factor activity.aminoacyl-tRNA binding factor *(eEF1A)	RPL13AD	BraA09g004310.3C	ABA	1.39657	mercator4v6.0: component *(uL13) of large ribosomal-subunit (LSU) proteome & original description: none
		17.6.1.4.1	Protein biosynthesis.organellar translation machinery.mitochondrial ribosome biogenesis.mitochondrial ribosome-associated proteins.regulatory protein *(PNM1)	RPL12B	BraA09g044390.3C	ABA	1.39893	mercator4v6.0: component *(uL11) of large ribosomal-subunit (LSU) proteome & original description: none
		17.1.2.1.27	Protein biosynthesis.ribosome biogenesis.large ribosomal subunit (LSU).LSU proteome.component *(uL24)	RPL36A	BraA03g019610.3C	ABA	1.40149	mercator4v6.0: component *(eL36) of large ribosomal-subunit (LSU) proteome & original description: none
		17.1.2.1.23	Protein biosynthesis.ribosome biogenesis.large ribosomal subunit (LSU).LSU proteome.component *(uL22)	RPS10A	BraA03g014860.3C	ABA	1.40454	mercator4v6.0: component *(eS10) of small ribosomal-subunit (SSU) proteome & original description: none
		17.1.3.1.1	Protein biosynthesis.ribosome biogenesis.small ribosomal subunit (SSU).SSU proteome.component *(eS1)	RPS25E	BraA04g015770.3C	ABA	1.41012	mercator4v6.0: component *(eS25) of small ribosomal-subunit (SSU) proteome & original description: none
		17.1.1.1.3	Protein biosynthesis.ribosome biogenesis.rRNA maturation.rRNA transcription control.regulatory protein *(MAS2)	RPS25E	BraA01g000330.3C	ABA	1.41499	mercator4v6.0: component *(eS25) of small ribosomal-subunit (SSU) proteome & original description: none
		17.1.2.1.19	Protein biosynthesis.ribosome biogenesis.large ribosomal subunit (LSU).LSU proteome.component *(eL18)	RPL4A	BraA03g000970.3C	ABA	1.41605	mercator4v6.0: component *(uL4) of large ribosomal-subunit (LSU) proteome & original description: none
		17.1.3.1.7	Protein biosynthesis.ribosome biogenesis.small ribosomal subunit (SSU).SSU proteome.component *(eS6)	RPS5A	BraA05g008210.3C	ABA	1.41889	mercator4v6.0: component *(uS7) of small ribosomal-subunit (SSU) proteome & original description: none
		17.6.2.2.30	Protein biosynthesis.organellar translation machinery.plastidial ribosome biogenesis.large ribosomal subunit proteome.component *(bL35c)	RPP1C	BraA10g000770.3C	ABA	1.41999	mercator4v6.0: component *(RPP1) of large ribosomal-subunit (LSU) proteome & original description: none
		17.1.3.1.8	Protein biosynthesis.ribosome biogenesis.small ribosomal subunit (SSU).SSU proteome.component *(uS7)	EBP2	BraA05g024540.3C	ABA	1.42906	mercator4v6.0: pre-60S ribosomal subunit assembly factor *(EBP2) & original description: none
		17.1.2.1.16	Protein biosynthesis.ribosome biogenesis.large ribosomal subunit (LSU).LSU proteome.component *(uL15)	RPL9B	BraA02g030640.3C	ABA	1.43156	mercator4v6.0: component *(uL6) of large ribosomal-subunit (LSU) proteome & original description: none
		17.1.3.1.27	Protein biosynthesis.ribosome biogenesis.small ribosomal subunit (SSU).SSU proteome.component *(eS25)	RPP2B	BraA07g018290.3C	ABA	1.44841	mercator4v6.0: component *(RPP2) of large ribosomal-subunit (LSU) proteome & original description: none
		17.1.2.1.41	Protein biosynthesis.ribosome biogenesis.large ribosomal subunit (LSU).LSU proteome.component *(eL39)	RPL26A	BraA03g044920.3C	ABA	1.45704	mercator4v6.0: component *(uL24) of large ribosomal-subunit (LSU) proteome & original description: none
		17.1.2.1.15	Protein biosynthesis.ribosome biogenesis.large ribosomal subunit (LSU).LSU proteome.component *(eL15)	RPL27AC	BraA02g019930.3C	ABA	1.46042	mercator4v6.0: component *(uL15) of large ribosomal-subunit (LSU) proteome & original description: none
		17.1.2.1.39	Protein biosynthesis.ribosome biogenesis.large ribosomal subunit (LSU).LSU proteome.component *(eL37)	EBP2	BraA03g040470.3C	ABA	1.46433	mercator4v6.0: pre-60S ribosomal subunit assembly factor *(EBP2) & original description: none
		17.1.3.1.30	Protein biosynthesis.ribosome biogenesis.small ribosomal subunit (SSU).SSU proteome.component *(eS28)	RPL7AA	BraA07g025260.3C	ABA	1.46866	mercator4v6.0: component *(eL8) of large ribosomal-subunit (LSU) proteome & original description: none
		17.1.3.1.3	Protein biosynthesis.ribosome biogenesis.small ribosomal subunit (SSU).SSU proteome.component *(uS3)	RPS12A	BraA04g023150.3C	ABA	1.47089	mercator4v6.0: component *(eS12) of small ribosomal-subunit (SSU) proteome & original description: none
		17.6.2.2.33	Protein biosynthesis.organellar translation machinery.plastidial ribosome biogenesis.large ribosomal subunit proteome.component *(cL38)	RPL23A	BraA10g003000.3C	ABA	1.4745	mercator4v6.0: component *(uL14) of large ribosomal-subunit (LSU) proteome & original description: none
		17.3.2.1	Protein biosynthesis.translation initiation.mRNA loading.mRNA unwinding factor *(eIF4A)	RPL23A	BraA08g034850.3C	ABA	1.47649	mercator4v6.0: component *(uL14) of large ribosomal-subunit (LSU) proteome & original description: none
		17.3.1.1.1	Protein biosynthesis.translation initiation.Pre-Initiation Complex (PIC) module.eIF1 PIC assembly factor activity.assembly factor *(eIF1)	RPL32A	BraA08g012730.3C	ABA	1.47954	mercator4v6.0: component *(eL32) of large ribosomal-subunit (LSU) proteome & original description: none
		17.1.2.1.36	Protein biosynthesis.ribosome biogenesis.large ribosomal subunit (LSU).LSU proteome.component *(eL33)	CYSD1	BraA03g031910.3C	ABA	1.48173	mercator4v6.0: component *(eS24) of small ribosomal-subunit (SSU) proteome & original description: none
		17.1.2.1.17	Protein biosynthesis.ribosome biogenesis.large ribosomal subunit (LSU).LSU proteome.component *(uL16)	RPL13AD	BraA02g039830.3C	ABA	1.48413	mercator4v6.0: component *(uL13) of large ribosomal-subunit (LSU) proteome & original description: none
		17.1.3.1.16	Protein biosynthesis.ribosome biogenesis.small ribosomal subunit (SSU).SSU proteome.component *(eS12)	RPL13B	BraA06g018040.3C	ABA	1.48438	mercator4v6.0: component *(eL13) of large ribosomal-subunit (LSU) proteome & original description: none
		17.1.2.1.3	Protein biosynthesis.ribosome biogenesis.large ribosomal subunit (LSU).LSU proteome.component *(uL3)	RPS10A	BraA01g016450.3C	ABA	1.48498	mercator4v6.0: component *(eS10) of small ribosomal-subunit (SSU) proteome & original description: none
		17.1.2.1.40	Protein biosynthesis.ribosome biogenesis.large ribosomal subunit (LSU).LSU proteome.component *(eL38)	THY-1	BraA03g043050.3C	ABA	1.49009	mercator4v6.0: component *(eS25) of small ribosomal-subunit (SSU) proteome & original description: none
		17.4.3.2.2	Protein biosynthesis.translation elongation.eEF5 poly-P/G elongation factor activity.regulatory eEF5 hypusination.deoxyhypusine hydroxylase	RPS19C	BraA09g006870.3C	ABA	1.49888	mercator4v6.0: component *(eS19) of small ribosomal-subunit (SSU) proteome & original description: none
		17.6.2.3.21	Protein biosynthesis.organellar translation machinery.plastidial ribosome biogenesis.small ribosomal subunit proteome.component *(bS21c)	RPS16C	BraA10g021740.3C	ABA	1.50675	mercator4v6.0: component *(uS9) of small ribosomal-subunit (SSU) proteome & original description: none
		17.1.3.1.15	Protein biosynthesis.ribosome biogenesis.small ribosomal subunit (SSU).SSU proteome.component *(uS11)	RPL21A	BraA06g006580.3C	ABA	1.51327	mercator4v6.0: component *(eL21) of large ribosomal-subunit (LSU) proteome & original description: none
		17.1.3.1.27	Protein biosynthesis.ribosome biogenesis.small ribosomal subunit (SSU).SSU proteome.component *(eS25)	RPL27AB	BraA07g014220.3C	ABA	1.51753	mercator4v6.0: component *(uL15) of large ribosomal-subunit (LSU) proteome & original description: none
		17.3.1.2.1.2	Protein biosynthesis.translation initiation.Pre-Initiation Complex (PIC) module.eIF2 Met-tRNA binding factor activity.eIF2 Met-tRNA binding factor complex.component *(eIF2-beta)	RPS29A	BraA08g016340.3C	ABA	1.51915	mercator4v6.0: component *(uS14) of small ribosomal-subunit (SSU) proteome & original description: none
		17.1.2.1.20	Protein biosynthesis.ribosome biogenesis.large ribosomal subunit (LSU).LSU proteome.component *(eL19)	RPS4A	BraA03g002840.3C	ABA	1.52384	mercator4v6.0: component *(eS4) of small ribosomal-subunit (SSU) proteome & original description: none
		17.1.2.1.45	Protein biosynthesis.ribosome biogenesis.large ribosomal subunit (LSU).LSU proteome.component *(eL43)	RPL14B	BraA03g053510.3C	ABA	1.52625	mercator4v6.0: component *(eL14) of large ribosomal-subunit (LSU) proteome & original description: none
		17.1.2.1.23	Protein biosynthesis.ribosome biogenesis.large ribosomal subunit (LSU).LSU proteome.component *(uL22)	At5g58410	BraA03g011900.3C	ABA	1.52656	mercator4v6.0: component *(eS4) of small ribosomal-subunit (SSU) proteome & original description: none
		17.1.2.1.1	Protein biosynthesis.ribosome biogenesis.large ribosomal subunit (LSU).LSU proteome.component *(uL1)	RPS29A	BraA01g004300.3C	ABA	1.52917	mercator4v6.0: component *(uS14) of small ribosomal-subunit (SSU) proteome & original description: none
		17.6.2.2.10	Protein biosynthesis.organellar translation machinery.plastidial ribosome biogenesis.large ribosomal subunit proteome.component *(bL12c)	RPS27AC	BraA09g051700.3C	ABA	1.52955	mercator4v6.0: component *(eS31) of small ribosomal-subunit (SSU) proteome & original description: none
		17.6.2.3.20	Protein biosynthesis.organellar translation machinery.plastidial ribosome biogenesis.small ribosomal subunit proteome.component *(bS20c)	RPS8A	BraA10g020280.3C	ABA	1.53191	mercator4v6.0: component *(eS8) of small ribosomal-subunit (SSU) proteome & original description: none
		17.3.2.1	Protein biosynthesis.translation initiation.mRNA loading.mRNA unwinding factor *(eIF4A)	RPL21A	BraA08g032530.3C	ABA	1.53282	mercator4v6.0: component *(eL21) of large ribosomal-subunit (LSU) proteome & original description: none
		17.1.2.1.12	Protein biosynthesis.ribosome biogenesis.large ribosomal subunit (LSU).LSU proteome.component *(uL13)	RPS8A	BraA02g008820.3C	ABA	1.53578	mercator4v6.0: component *(eS8) of small ribosomal-subunit (SSU) proteome & original description: none
		17.6.1.3.21	Protein biosynthesis.organellar translation machinery.mitochondrial ribosome biogenesis.small ribosomal subunit proteome.component *(mS23)	RPS27AA	BraA09g039700.3C	ABA	1.54329	mercator4v6.0: component *(eS31) of small ribosomal-subunit (SSU) proteome & original description: none
		17.1.3.1.27	Protein biosynthesis.ribosome biogenesis.small ribosomal subunit (SSU).SSU proteome.component *(eS25)	RPS27AA	BraA07g014190.3C	ABA	1.54336	mercator4v6.0: component *(eS31) of small ribosomal-subunit (SSU) proteome & original description: none
		17.1.2.1.26	Protein biosynthesis.ribosome biogenesis.large ribosomal subunit (LSU).LSU proteome.component *(eL24)	UBICEP52-7	BraA03g018890.3C	ABA	1.54965	mercator4v6.0: component *(eL40) of large ribosomal-subunit (LSU) proteome & original description: none
		17.1.2.1.19	Protein biosynthesis.ribosome biogenesis.large ribosomal subunit (LSU).LSU proteome.component *(eL18)	SWA1	BraA03g002370.3C	ABA	1.55344	mercator4v6.0: SSU processome assembly factor *(SWA1) & original description: none
		17.6.1.3.30	Protein biosynthesis.organellar translation machinery.mitochondrial ribosome biogenesis.small ribosomal subunit proteome.component *(mS80)	RPL26A	BraA09g041200.3C	ABA	1.56156	mercator4v6.0: component *(uL24) of large ribosomal-subunit (LSU) proteome & original description: none
		17.1.2.1.18	Protein biosynthesis.ribosome biogenesis.large ribosomal subunit (LSU).LSU proteome.component *(uL18)	RPS21C	BraA02g040830.3C	ABA	1.5737	mercator4v6.0: component *(eS21) of small ribosomal-subunit (SSU) proteome & original description: none
		17.6.1.2.40	Protein biosynthesis.organellar translation machinery.mitochondrial ribosome biogenesis.large ribosomal subunit proteome.component *(mL104)	RPL9B	BraA09g032050.3C	ABA	1.57693	mercator4v6.0: component *(uL6) of large ribosomal-subunit (LSU) proteome & original description: none
		17.1.3.1.12	Protein biosynthesis.ribosome biogenesis.small ribosomal subunit (SSU).SSU proteome.component *(uS9)	NUDT26	BraA05g036130.3C	ABA	1.58155	mercator4v6.0: component *(eS17) of small ribosomal-subunit (SSU) proteome & original description: none
		17.1.3.1.28	Protein biosynthesis.ribosome biogenesis.small ribosomal subunit (SSU).SSU proteome.component *(eS26)	RPS10B	BraA07g020550.3C	ABA	1.58794	mercator4v6.0: component *(eS10) of small ribosomal-subunit (SSU) proteome & original description: none
		17.6.2.4.3	Protein biosynthesis.organellar translation machinery.plastidial ribosome biogenesis.plastidial ribosome-associated proteins.ribosome biogenesis factor *(CRASS)	RPS4A	BraA10g030110.3C	ABA	1.58843	mercator4v6.0: component *(eS4) of small ribosomal-subunit (SSU) proteome & original description: none
		17.6.2.2.32	Protein biosynthesis.organellar translation machinery.plastidial ribosome biogenesis.large ribosomal subunit proteome.component *(cL37)	RPL19A	BraA10g001420.3C	ABA	1.59937	mercator4v6.0: component *(eL19) of large ribosomal-subunit (LSU) proteome & original description: none
		17.1.3.1.12	Protein biosynthesis.ribosome biogenesis.small ribosomal subunit (SSU).SSU proteome.component *(uS9)	RPL4A	BraA05g036910.3C	ABA	1.60106	mercator4v6.0: component *(uL4) of large ribosomal-subunit (LSU) proteome & original description: none
		17.1.2.1.27	Protein biosynthesis.ribosome biogenesis.large ribosomal subunit (LSU).LSU proteome.component *(uL24)	RPS5A	BraA03g019470.3C	ABA	1.60186	mercator4v6.0: component *(uS7) of small ribosomal-subunit (SSU) proteome & original description: none
		17.1.2.1.22	Protein biosynthesis.ribosome biogenesis.large ribosomal subunit (LSU).LSU proteome.component *(eL21)	RPS15A	BraA03g011090.3C	ABA	1.61579	mercator4v6.0: component *(uS8) of small ribosomal-subunit (SSU) proteome & original description: none
		17.1.3.1.12	Protein biosynthesis.ribosome biogenesis.small ribosomal subunit (SSU).SSU proteome.component *(uS9)	RPP0B	BraA05g037180.3C	ABA	1.61615	mercator4v6.0: component *(uL10) of large ribosomal-subunit (LSU) proteome & original description: none
		17.1.3.1.4	Protein biosynthesis.ribosome biogenesis.small ribosomal subunit (SSU).SSU proteome.component *(eS4)	EXPA8	BraA04g028760.3C	ABA	1.61771	mercator4v6.0: component *(eS26) of small ribosomal-subunit (SSU) proteome & original description: none
		17.1.3.1.22	Protein biosynthesis.ribosome biogenesis.small ribosomal subunit (SSU).SSU proteome.component *(eS17)	RPS27B	BraA06g035890.3C	ABA	1.61965	mercator4v6.0: component *(eS27) of small ribosomal-subunit (SSU) proteome & original description: none
		17.1.3.1.31	Protein biosynthesis.ribosome biogenesis.small ribosomal subunit (SSU).SSU proteome.component *(eS30)	RPL17B	BraA07g032730.3C	ABA	1.62158	mercator4v6.0: component *(uL22) of large ribosomal-subunit (LSU) proteome & original description: none
		17.3.1.1.1	Protein biosynthesis.translation initiation.Pre-Initiation Complex (PIC) module.eIF1 PIC assembly factor activity.assembly factor *(eIF1)	RPL15B	BraA08g012390.3C	ABA	1.62431	mercator4v6.0: component *(eL15) of large ribosomal-subunit (LSU) proteome & original description: none
		17.4.1.1	Protein biosynthesis.translation elongation.eEF1 aminoacyl-tRNA binding factor activity.aminoacyl-tRNA binding factor *(eEF1A)	RPL18B	BraA09g005210.3C	ABA	1.62932	mercator4v6.0: component *(eL18) of large ribosomal-subunit (LSU) proteome & original description: none
		17.1.2.1.3	Protein biosynthesis.ribosome biogenesis.large ribosomal subunit (LSU).LSU proteome.component *(uL3)	RPL32A	BraA01g009630.3C	ABA	1.63571	mercator4v6.0: component *(eL32) of large ribosomal-subunit (LSU) proteome & original description: none
		17.1.3.1.14	Protein biosynthesis.ribosome biogenesis.small ribosomal subunit (SSU).SSU proteome.component *(uS10)	RPL21A	BraA06g006490.3C	ABA	1.64118	mercator4v6.0: component *(eL21) of large ribosomal-subunit (LSU) proteome & original description: none
		17.3.1.2.1.3	Protein biosynthesis.translation initiation.Pre-Initiation Complex (PIC) module.eIF2 Met-tRNA binding factor activity.eIF2 Met-tRNA binding factor complex.component *(eIF2-gamma)	RPS6A	BraA08g017390.3C	ABA	1.64218	mercator4v6.0: component *(eS6) of small ribosomal-subunit (SSU) proteome & original description: none
		17.1.2.1.14	Protein biosynthesis.ribosome biogenesis.large ribosomal subunit (LSU).LSU proteome.component *(uL14)	RPL10C	BraA02g019380.3C	ABA	1.64263	mercator4v6.0: component *(uL16) of large ribosomal-subunit (LSU) proteome & original description: none
		17.1.3.1.13	Protein biosynthesis.ribosome biogenesis.small ribosomal subunit (SSU).SSU proteome.component *(eS10)	SUVR4	BraA05g042530.3C	ABA	1.64573	mercator4v6.0: component *(uL14) of large ribosomal-subunit (LSU) proteome & original description: none
		17.1.3.1.2	Protein biosynthesis.ribosome biogenesis.small ribosomal subunit (SSU).SSU proteome.component *(uS2)	RPL10AB	BraA04g019790.3C	ABA	1.64856	mercator4v6.0: component *(uL1) of large ribosomal-subunit (LSU) proteome & original description: none
		17.6.2.3.17	Protein biosynthesis.organellar translation machinery.plastidial ribosome biogenesis.small ribosomal subunit proteome.component *(uS17c)	RPL12C	BraA10g018420.3C	ABA	1.65596	mercator4v6.0: component *(uL11) of large ribosomal-subunit (LSU) proteome & original description: none
		17.1.2.1.15	Protein biosynthesis.ribosome biogenesis.large ribosomal subunit (LSU).LSU proteome.component *(eL15)	RPL35AA	BraA02g022250.3C	ABA	1.65887	mercator4v6.0: component *(eL33) of large ribosomal-subunit (LSU) proteome & original description: none
		17.3.2.3.1	Protein biosynthesis.translation initiation.mRNA loading.eIF4F mRNA unwinding complex.component *(eIF4E)	NADKC	BraA08g034960.3C	ABA	1.66505	mercator4v6.0: component *(uS19) of small ribosomal-subunit (SSU) proteome & original description: none
		17.1.2.1.22	Protein biosynthesis.ribosome biogenesis.large ribosomal subunit (LSU).LSU proteome.component *(eL21)	RPS8A	BraA03g009570.3C	ABA	1.66609	mercator4v6.0: component *(eS8) of small ribosomal-subunit (SSU) proteome & original description: none
		17.1.2.1.26	Protein biosynthesis.ribosome biogenesis.large ribosomal subunit (LSU).LSU proteome.component *(eL24)	RPL12A	BraA03g019380.3C	ABA	1.6842	mercator4v6.0: component *(uL11) of large ribosomal-subunit (LSU) proteome & original description: none
		17.1.3.1.29	Protein biosynthesis.ribosome biogenesis.small ribosomal subunit (SSU).SSU proteome.component *(eS27)	RPS26A	BraA07g022360.3C	ABA	1.69195	mercator4v6.0: component *(eS26) of small ribosomal-subunit (SSU) proteome & original description: none
		17.1.2.1.38	Protein biosynthesis.ribosome biogenesis.large ribosomal subunit (LSU).LSU proteome.component *(eL36)	RPL35A	BraA03g033810.3C	ABA	1.6936	mercator4v6.0: component *(uL29) of large ribosomal-subunit (LSU) proteome & original description: none
		17.6.1.2.2	Protein biosynthesis.organellar translation machinery.mitochondrial ribosome biogenesis.large ribosomal subunit proteome.component *(uL2m)	RPS30A	BraA09g011990.3C	ABA	1.70232	mercator4v6.0: component *(eS30) of small ribosomal-subunit (SSU) proteome & original description: none
		17.1.2.1.20	Protein biosynthesis.ribosome biogenesis.large ribosomal subunit (LSU).LSU proteome.component *(eL19)	RPP1	BraA03g005190.3C	ABA	1.70421	mercator4v6.0: LAS1 pre-rRNA cleavage factor involved in ITS2 rRNA removal & original description: none
		17.6.2.2.32	Protein biosynthesis.organellar translation machinery.plastidial ribosome biogenesis.large ribosomal subunit proteome.component *(cL37)	RPL22C	BraA10g001470.3C	ABA	1.7051	mercator4v6.0: component *(eL22) of large ribosomal-subunit (LSU) proteome & original description: none
		17.1.3.1.31	Protein biosynthesis.ribosome biogenesis.small ribosomal subunit (SSU).SSU proteome.component *(eS30)	RPL17B	BraA07g031310.3C	ABA	1.70784	mercator4v6.0: component *(uL22) of large ribosomal-subunit (LSU) proteome & original description: none
		17.1.2.1.6	Protein biosynthesis.ribosome biogenesis.large ribosomal subunit (LSU).LSU proteome.component *(uL6)	RACK1C	BraA01g034670.3C	ABA	1.70932	mercator4v6.0: component *(RACK1) of small ribosomal-subunit (SSU) proteome & original description: none
		17.6.1.2.12	Protein biosynthesis.organellar translation machinery.mitochondrial ribosome biogenesis.large ribosomal subunit proteome.component *(uL14m)	RPL21E	BraA09g018390.3C	ABA	1.72311	mercator4v6.0: component *(eL21) of large ribosomal-subunit (LSU) proteome & original description: none
		17.1.3.1.13	Protein biosynthesis.ribosome biogenesis.small ribosomal subunit (SSU).SSU proteome.component *(eS10)	RPL39B	BraA05g041080.3C	ABA	1.73363	mercator4v6.0: component *(eL39) of large ribosomal-subunit (LSU) proteome & original description: none
		17.1.2.1.31	Protein biosynthesis.ribosome biogenesis.large ribosomal subunit (LSU).LSU proteome.component *(uL29)	RPP2A	BraA03g025000.3C	ABA	1.73407	mercator4v6.0: component *(RPP2) of large ribosomal-subunit (LSU) proteome & original description: none
		17.6.1.3.29	Protein biosynthesis.organellar translation machinery.mitochondrial ribosome biogenesis.small ribosomal subunit proteome.component *(mS78/mS79)	RPL27AB	BraA09g039890.3C	ABA	1.74534	mercator4v6.0: component *(uL15) of large ribosomal-subunit (LSU) proteome & original description: none
		17.6.1.5.1	Protein biosynthesis.organellar translation machinery.mitochondrial ribosome biogenesis.mitochondrial tRNA import system.import factor *(TRIC)	RPS21C	BraA09g044850.3C	ABA	1.75608	mercator4v6.0: component *(eS21) of small ribosomal-subunit (SSU) proteome & original description: none
		17.1.3.1.15	Protein biosynthesis.ribosome biogenesis.small ribosomal subunit (SSU).SSU proteome.component *(uS11)	RPL6C	BraA06g014170.3C	ABA	1.75717	mercator4v6.0: component *(eL6) of large ribosomal-subunit (LSU) proteome & original description: none
		17.1.2.1.42	Protein biosynthesis.ribosome biogenesis.large ribosomal subunit (LSU).LSU proteome.component *(eL40)	RPL15A	BraA03g047490.3C	ABA	1.78064	mercator4v6.0: component *(eL15) of large ribosomal-subunit (LSU) proteome & original description: none
		17.1.2.1.14	Protein biosynthesis.ribosome biogenesis.large ribosomal subunit (LSU).LSU proteome.component *(uL14)	RPL17B	BraA02g017660.3C	ABA	1.79754	mercator4v6.0: component *(uL22) of large ribosomal-subunit (LSU) proteome & original description: none
		17.3.2.1	Protein biosynthesis.translation initiation.mRNA loading.mRNA unwinding factor *(eIF4A)	RPL21A	BraA08g032480.3C	ABA	1.818	mercator4v6.0: component *(eL21) of large ribosomal-subunit (LSU) proteome & original description: none
		17.1.2.1.42	Protein biosynthesis.ribosome biogenesis.large ribosomal subunit (LSU).LSU proteome.component *(eL40)	RPL15A	BraA03g047190.3C	ABA	1.8221	mercator4v6.0: component *(eL15) of large ribosomal-subunit (LSU) proteome & original description: none
		17.1.3.1.7	Protein biosynthesis.ribosome biogenesis.small ribosomal subunit (SSU).SSU proteome.component *(eS6)	RPL24A	BraA05g008690.3C	ABA	1.82312	mercator4v6.0: component *(eL24) of large ribosomal-subunit (LSU) proteome & original description: none
		17.1.3.1.3	Protein biosynthesis.ribosome biogenesis.small ribosomal subunit (SSU).SSU proteome.component *(uS3)	RPS3B	BraA04g022650.3C	ABA	1.82798	mercator4v6.0: component *(uS3) of small ribosomal-subunit (SSU) proteome & original description: none
		17.3.1.1.1	Protein biosynthesis.translation initiation.Pre-Initiation Complex (PIC) module.eIF1 PIC assembly factor activity.assembly factor *(eIF1)	RPL15A	BraA08g012020.3C	ABA	1.83002	mercator4v6.0: component *(eL15) of large ribosomal-subunit (LSU) proteome & original description: none
		17.1.2.2.1.11	Protein biosynthesis.ribosome biogenesis.large ribosomal subunit (LSU).LSU processome.pre-60S ribosomal subunit nuclear assembly.regulatory GTPase *(NUG1/NSN1)	RPL12B	BraA04g006230.3C	ABA	1.83617	mercator4v6.0: component *(uL11) of large ribosomal-subunit (LSU) proteome & original description: none
		17.1.2.1.22	Protein biosynthesis.ribosome biogenesis.large ribosomal subunit (LSU).LSU proteome.component *(eL21)	RPS16C	BraA03g008510.3C	ABA	1.84413	mercator4v6.0: component *(uS9) of small ribosomal-subunit (SSU) proteome & original description: none
		17.1.2.1.31	Protein biosynthesis.ribosome biogenesis.large ribosomal subunit (LSU).LSU proteome.component *(uL29)	RPL38A	BraA03g022750.3C	ABA	1.85299	mercator4v6.0: component *(eL38) of large ribosomal-subunit (LSU) proteome & original description: none
		17.3.2.1	Protein biosynthesis.translation initiation.mRNA loading.mRNA unwinding factor *(eIF4A)	RPL10A	BraA08g030270.3C	ABA	1.85454	mercator4v6.0: component *(uL16) of large ribosomal-subunit (LSU) proteome & original description: none
		17.1.2.1.31	Protein biosynthesis.ribosome biogenesis.large ribosomal subunit (LSU).LSU proteome.component *(uL29)	RPP1B	BraA03g029650.3C	ABA	1.8551	mercator4v6.0: component *(RPP1) of large ribosomal-subunit (LSU) proteome & original description: none
		17.6.2.2.7	Protein biosynthesis.organellar translation machinery.plastidial ribosome biogenesis.large ribosomal subunit proteome.component *(bL9c)	RPL37AC	BraA09g050070.3C	ABA	1.862	mercator4v6.0: component *(eL43) of large ribosomal-subunit (LSU) proteome & original description: none
		17.1.2.1.35	Protein biosynthesis.ribosome biogenesis.large ribosomal subunit (LSU).LSU proteome.component *(eL32)	SUVR4	BraA03g031620.3C	ABA	1.86724	mercator4v6.0: component *(uL14) of large ribosomal-subunit (LSU) proteome & original description: none
		17.1.3.1.2	Protein biosynthesis.ribosome biogenesis.small ribosomal subunit (SSU).SSU proteome.component *(uS2)	RPL39A	BraA04g018640.3C	ABA	1.88717	mercator4v6.0: component *(eL39) of large ribosomal-subunit (LSU) proteome & original description: none
		17.1.3.1.7	Protein biosynthesis.ribosome biogenesis.small ribosomal subunit (SSU).SSU proteome.component *(eS6)	UBICEP52-7	BraA05g009210.3C	ABA	1.91649	mercator4v6.0: component *(eL40) of large ribosomal-subunit (LSU) proteome & original description: none
		17.1.3.1.6	Protein biosynthesis.ribosome biogenesis.small ribosomal subunit (SSU).SSU proteome.component *(uS5)	RPS27B	BraA04g031670.3C	ABA	1.91682	mercator4v6.0: component *(eS27) of small ribosomal-subunit (SSU) proteome & original description: none
		17.1.3.1.4	Protein biosynthesis.ribosome biogenesis.small ribosomal subunit (SSU).SSU proteome.component *(eS4)	RPS14B	BraA04g025730.3C	ABA	1.92047	mercator4v6.0: component *(uS11) of small ribosomal-subunit (SSU) proteome & original description: none
		17.1.3.1.5	Protein biosynthesis.ribosome biogenesis.small ribosomal subunit (SSU).SSU proteome.component *(uS4)	RPS2A	BraA04g029470.3C	ABA	1.92067	mercator4v6.0: component *(uS5) of small ribosomal-subunit (SSU) proteome & original description: none
		17.1.2.1.47	Protein biosynthesis.ribosome biogenesis.large ribosomal subunit (LSU).LSU proteome.component *(RPP2)	RPL8C	BraA03g059880.3C	ABA	1.92672	mercator4v6.0: component *(uL2) of large ribosomal-subunit (LSU) proteome & original description: none
		17.1.2.2.1.9	Protein biosynthesis.ribosome biogenesis.large ribosomal subunit (LSU).LSU processome.pre-60S ribosomal subunit nuclear assembly.assembly factor *(NOP15)	At3g53850	BraA04g005860.3C	ABA	1.93955	mercator4v6.0: component *(eS21) of small ribosomal-subunit (SSU) proteome & original description: none
		17.1.3.1.25	Protein biosynthesis.ribosome biogenesis.small ribosomal subunit (SSU).SSU proteome.component *(eS21)	RPL8A	BraA07g002690.3C	ABA	1.96526	mercator4v6.0: component *(uL2) of large ribosomal-subunit (LSU) proteome & original description: none
		17.1.2.1.36	Protein biosynthesis.ribosome biogenesis.large ribosomal subunit (LSU).LSU proteome.component *(eL33)	RPL18B	BraA03g032190.3C	ABA	1.97341	mercator4v6.0: component *(eL18) of large ribosomal-subunit (LSU) proteome & original description: none
		17.1.3.1.31	Protein biosynthesis.ribosome biogenesis.small ribosomal subunit (SSU).SSU proteome.component *(eS30)	RPL10C	BraA07g030240.3C	ABA	1.97536	mercator4v6.0: component *(uL16) of large ribosomal-subunit (LSU) proteome & original description: none
		17.1.2.1.8	Protein biosynthesis.ribosome biogenesis.large ribosomal subunit (LSU).LSU proteome.component *(eL8)	RPL18B	BraA01g042470.3C	ABA	1.98656	mercator4v6.0: component *(eL18) of large ribosomal-subunit (LSU) proteome & original description: none
		17.1.3.1.8	Protein biosynthesis.ribosome biogenesis.small ribosomal subunit (SSU).SSU proteome.component *(uS7)	RPL37B	BraA05g017850.3C	ABA	2.00728	mercator4v6.0: component *(eL37) of large ribosomal-subunit (LSU) proteome & original description: none
		17.1.2.1.44	Protein biosynthesis.ribosome biogenesis.large ribosomal subunit (LSU).LSU proteome.component *(eL42)	RPS10A	BraA03g052740.3C	ABA	2.0217	mercator4v6.0: component *(eS10) of small ribosomal-subunit (SSU) proteome & original description: none
		17.3.2.5	Protein biosynthesis.translation initiation.mRNA loading.mRNA poly-A-tail binding factor *(PABP)	RPP1B	BraA09g000980.3C	ABA	2.02419	mercator4v6.0: component *(RPP1) of large ribosomal-subunit (LSU) proteome & original description: none
		17.1.2.1.4	Protein biosynthesis.ribosome biogenesis.large ribosomal subunit (LSU).LSU proteome.component *(uL4)	RPL15A	BraA01g019830.3C	ABA	2.02962	mercator4v6.0: component *(eL15) of large ribosomal-subunit (LSU) proteome & original description: none
		17.1.3.1.6	Protein biosynthesis.ribosome biogenesis.small ribosomal subunit (SSU).SSU proteome.component *(uS5)	RPL38A	BraA05g003590.3C	ABA	2.03195	mercator4v6.0: component *(eL38) of large ribosomal-subunit (LSU) proteome & original description: none
		17.1.3.1.19	Protein biosynthesis.ribosome biogenesis.small ribosomal subunit (SSU).SSU proteome.component *(uS14)	RPL18B	BraA06g033780.3C	ABA	2.06062	mercator4v6.0: component *(eL18) of large ribosomal-subunit (LSU) proteome & original description: none
		17.1.2.1.13	Protein biosynthesis.ribosome biogenesis.large ribosomal subunit (LSU).LSU proteome.component *(eL14)	RPS30A	BraA02g012720.3C	ABA	2.09428	mercator4v6.0: component *(eS30) of small ribosomal-subunit (SSU) proteome & original description: none
		17.1.3.1.13	Protein biosynthesis.ribosome biogenesis.small ribosomal subunit (SSU).SSU proteome.component *(eS10)	RPL37B	BraA06g002080.3C	ABA	2.15347	mercator4v6.0: component *(eL37) of large ribosomal-subunit (LSU) proteome & original description: none
		17.1.1.3	Protein biosynthesis.ribosome biogenesis.rRNA maturation.rRNA processing factor *(IRP1)	RPL8C	BraA01g002490.3C	ABA	2.15564	mercator4v6.0: component *(uL2) of large ribosomal-subunit (LSU) proteome & original description: none
		17.1.3.1.30	Protein biosynthesis.ribosome biogenesis.small ribosomal subunit (SSU).SSU proteome.component *(eS28)	RPL37AC	BraA07g024200.3C	ABA	2.1852	mercator4v6.0: component *(eL43) of large ribosomal-subunit (LSU) proteome & original description: none
		17.1.2.1.46	Protein biosynthesis.ribosome biogenesis.large ribosomal subunit (LSU).LSU proteome.component *(RPP1)	RPS29A	BraA03g058370.3C	ABA	2.24259	mercator4v6.0: component *(uS14) of small ribosomal-subunit (SSU) proteome & original description: none
		17.1.3.1.32	Protein biosynthesis.ribosome biogenesis.small ribosomal subunit (SSU).SSU proteome.component *(eS31)	RPL10C	BraA07g034620.3C	ABA	2.2505	mercator4v6.0: component *(uL16) of large ribosomal-subunit (LSU) proteome & original description: none
		17.1.3.1.15	Protein biosynthesis.ribosome biogenesis.small ribosomal subunit (SSU).SSU proteome.component *(uS11)	RPL10A	BraA06g010430.3C	ABA	2.27178	mercator4v6.0: component *(uL16) of large ribosomal-subunit (LSU) proteome & original description: none
		17.1.3.1.33	Protein biosynthesis.ribosome biogenesis.small ribosomal subunit (SSU).SSU proteome.component *(RACK1)	RPL37B	BraA08g002180.3C	ABA	2.31101	mercator4v6.0: component *(eL37) of large ribosomal-subunit (LSU) proteome & original description: none
		17.1.3.1.6	Protein biosynthesis.ribosome biogenesis.small ribosomal subunit (SSU).SSU proteome.component *(uS5)	RPS2C	BraA05g002510.3C	ABA	2.32696	mercator4v6.0: component *(uS5) of small ribosomal-subunit (SSU) proteome & original description: none
		17.1.2.1.38	Protein biosynthesis.ribosome biogenesis.large ribosomal subunit (LSU).LSU proteome.component *(eL36)	RPL4A	BraA03g033770.3C	ABA	2.38804	mercator4v6.0: component *(uL4) of large ribosomal-subunit (LSU) proteome & original description: none
		17.6.1.1.1	Protein biosynthesis.organellar translation machinery.mitochondrial ribosome biogenesis.mitochondrial ribosome docking.ribosome docking factor *(MDM38)	RPS28C	BraA09g008150.3C	ABA	2.39459	mercator4v6.0: component *(eS28) of small ribosomal-subunit (SSU) proteome & original description: none
		17.3.1.3.7	Protein biosynthesis.translation initiation.Pre-Initiation Complex (PIC) module.eIF3 mRNA-to-PIC binding complex.component *(eIF3g)	RPL27AB	BraA08g026580.3C	ABA	2.47437	mercator4v6.0: component *(uL15) of large ribosomal-subunit (LSU) proteome & original description: none
		17.1.2.1.17	Protein biosynthesis.ribosome biogenesis.large ribosomal subunit (LSU).LSU proteome.component *(uL16)	RPP2C	BraA02g038190.3C	ABA	2.47928	mercator4v6.0: component *(RPP2) of large ribosomal-subunit (LSU) proteome & original description: none
		17.1.2.2.1.2.2	Protein biosynthesis.ribosome biogenesis.large ribosomal subunit (LSU).LSU processome.pre-60S ribosomal subunit nuclear assembly.ARPF2-ARRS1 assembly complex.component *(ARRS1)	RPL37AC	BraA04g001960.3C	ABA	2.59167	mercator4v6.0: component *(eL43) of large ribosomal-subunit (LSU) proteome & original description: none
		17.1.3.1.20	Protein biosynthesis.ribosome biogenesis.small ribosomal subunit (SSU).SSU proteome.component *(uS15)	RECQSIM	BraA06g033850.3C	ABA	2.66675	mercator4v6.0: component *(eS21) of small ribosomal-subunit (SSU) proteome & original description: none
		17.1.2.1.39	Protein biosynthesis.ribosome biogenesis.large ribosomal subunit (LSU).LSU proteome.component *(eL37)	RPL37B	BraA03g037400.3C	ABA	2.81786	mercator4v6.0: component *(eL37) of large ribosomal-subunit (LSU) proteome & original description: none
		17.1.2.1.23	Protein biosynthesis.ribosome biogenesis.large ribosomal subunit (LSU).LSU proteome.component *(uL22)	RPS30A	BraA03g012860.3C	ABA	2.96211	mercator4v6.0: component *(eS30) of small ribosomal-subunit (SSU) proteome & original description: none
		17.6.2.3.6	Protein biosynthesis.organellar translation machinery.plastidial ribosome biogenesis.small ribosomal subunit proteome.component *(uS6c)	RPS30A	BraA10g014570.3C	ABA	3.09326	mercator4v6.0: component *(eS30) of small ribosomal-subunit (SSU) proteome & original description: none
		17.1.2.1.19	Protein biosynthesis.ribosome biogenesis.large ribosomal subunit (LSU).LSU proteome.component *(eL18)	RPS20B	BraA02g043650.3C	ABA	3.12573	mercator4v6.0: component *(uS10) of small ribosomal-subunit (SSU) proteome & original description: none
		17.1.2.1.2	Protein biosynthesis.ribosome biogenesis.large ribosomal subunit (LSU).LSU proteome.component *(uL2)	RPS30A	BraA01g008250.3C	ABA	3.43598	mercator4v6.0: component *(eS30) of small ribosomal-subunit (SSU) proteome & original description: none
		17.1.2.1.37	Protein biosynthesis.ribosome biogenesis.large ribosomal subunit (LSU).LSU proteome.component *(eL34)	RPL29B	BraA03g032880.3C	ABA	3.49465	mercator4v6.0: component *(eL29) of large ribosomal-subunit (LSU) proteome & original description: none
		17.1.3.2.1.11	Protein biosynthesis.ribosome biogenesis.small ribosomal subunit (SSU).SSU processome.pre-40S ribosomal subunit nuclear assembly.assembly factor *(UTP14)	RPS16C	BraA08g011530.3C	ABA	3.51905	mercator4v6.0: component *(uS9) of small ribosomal-subunit (SSU) proteome & original description: none
		17.6.4.2	Protein biosynthesis.organellar translation machinery.translation elongation.elongation factor *(EF-Ts)	UBICEP52-7	BraAnng001440.3C	ABA	3.70839	mercator4v6.0: component *(eL40) of large ribosomal-subunit (LSU) proteome & original description: none
		17.1.2.1.16	Protein biosynthesis.ribosome biogenesis.large ribosomal subunit (LSU).LSU proteome.component *(uL15)	Rbm34	BraA02g033270.3C	ABA	4.02111	mercator4v6.0: component *(NOP12) of ribosome assembly PWP1 subcomplex & original description: none
		17.1.2.1.45	Protein biosynthesis.ribosome biogenesis.large ribosomal subunit (LSU).LSU proteome.component *(eL43)	At4g27130	BraA03g053530.3C	BA	-1.76896	mercator4v6.0: assembly factor (eIF1) of eIF1 & original description: none
		17.6.2.3.5	Protein biosynthesis.organellar translation machinery.plastidial ribosome biogenesis.small ribosomal subunit proteome.component *(uS5c)	At4g27130	BraA10g012990.3C	BA	-1.72335	mercator4v6.0: assembly factor (eIF1) of eIF1 & original description: none
		17.3.2.4.1	Protein biosynthesis.translation initiation.mRNA loading.eIF-iso4F unwinding complex.component *(eIF-iso4E)	EIF2S3	BraA08g035050.3C	BA	-1.5212	mercator4v6.0: component *(eIF2-gamma) of eIF2 Met-tRNA binding factor complex & original description: none
		17.1.3.1.33	Protein biosynthesis.ribosome biogenesis.small ribosomal subunit (SSU).SSU proteome.component *(RACK1)	EIF2B4	BraA08g004060.3C	BA	-1.4899	mercator4v6.0: component *(eIF2B-delta) of eIF2B eIF2-GDP recycling complex & original description: none
		17.1.3.1.8	Protein biosynthesis.ribosome biogenesis.small ribosomal subunit (SSU).SSU proteome.component *(uS7)	At1g54290	BraA05g016460.3C	BA	-1.3516	mercator4v6.0: assembly factor (eIF1) of eIF1 & original description: none
		17.6.2.2.13	Protein biosynthesis.organellar translation machinery.plastidial ribosome biogenesis.large ribosomal subunit proteome.component *(uL15c)	PAB4	BraA09g054280.3C	BA	-1.13832	mercator4v6.0: mRNA poly-A-tail binding factor *(PABP) & original description: none
		17.1.2.1.19	Protein biosynthesis.ribosome biogenesis.large ribosomal subunit (LSU).LSU proteome.component *(eL18)	MAN6	BraA03g000310.3C	BA	-1.07325	mercator4v6.0: component *(eIF2-beta) of eIF2 Met-tRNA binding factor complex & original description: none
		17.1.2.1.1	Protein biosynthesis.ribosome biogenesis.large ribosomal subunit (LSU).LSU proteome.component *(uL1)	EIF(ISO)4G2	BraA01g007140.3C	BA	1.0103	mercator4v6.0: component *(eIF-iso4G) of eIF-iso4F unwinding complex & original description: none
		17.1.2.1.17	Protein biosynthesis.ribosome biogenesis.large ribosomal subunit (LSU).LSU proteome.component *(uL16)	TIF3I1	BraA02g037750.3C	BA	1.01303	mercator4v6.0: component *(eIF3i) of eIF3 mRNA-to-PIC binding complex & original description: none
		17.6.1.2.13	Protein biosynthesis.organellar translation machinery.mitochondrial ribosome biogenesis.large ribosomal subunit proteome.component *(uL15m)	TIF3D1	BraA09g020430.3C	BA	1.05844	mercator4v6.0: component *(eIF3d) of eIF3 mRNA-to-PIC binding complex & original description: none
		17.1.3.1.33	Protein biosynthesis.ribosome biogenesis.small ribosomal subunit (SSU).SSU proteome.component *(RACK1)	EIF4A1	BraA08g001050.3C	BA	1.08109	mercator4v6.0: mRNA unwinding factor *(eIF4A)) & original description: none
		17.1.2.2.1.3.4	Protein biosynthesis.ribosome biogenesis.large ribosomal subunit (LSU).LSU processome.pre-60S ribosomal subunit nuclear assembly.PWP1 assembly complex.component *(EBP2)	TIF3E1	BraA04g003350.3C	BA	1.09706	mercator4v6.0: component *(eIF3e) of eIF3 mRNA-to-PIC binding complex & original description: none
		17.1.3.1.25	Protein biosynthesis.ribosome biogenesis.small ribosomal subunit (SSU).SSU proteome.component *(eS21)	TIF3D1	BraA06g043180.3C	BA	1.11829	mercator4v6.0: component *(eIF3d) of eIF3 mRNA-to-PIC binding complex & original description: none
		17.6.1.2.8	Protein biosynthesis.organellar translation machinery.mitochondrial ribosome biogenesis.large ribosomal subunit proteome.component *(uL10)	ABCF3	BraA09g014220.3C	BA	1.13092	mercator4v6.0: regulatory protein *(GCN20) of eIF2-alpha kinase activity & original description: none
		17.1.2.1.14	Protein biosynthesis.ribosome biogenesis.large ribosomal subunit (LSU).LSU proteome.component *(uL14)	Eif2b5	BraA02g016560.3C	BA	1.22746	mercator4v6.0: regulatory factor *(eIF5C) of eIF2 Met-tRNA binding factor activity & original description: none
		17.1.2.1.40	Protein biosynthesis.ribosome biogenesis.large ribosomal subunit (LSU).LSU proteome.component *(eL38)	PAB2	BraA03g042800.3C	BA	1.29931	mercator4v6.0: mRNA poly-A-tail binding factor *(PABP) & original description: none
		17.1.2.1.7	Protein biosynthesis.ribosome biogenesis.large ribosomal subunit (LSU).LSU proteome.component *(eL6)	EIF4A1	BraA01g037700.3C	BA	1.30839	mercator4v6.0: mRNA unwinding factor *(eIF4A)) & original description: none
		17.1.3.2.1.3.8	Protein biosynthesis.ribosome biogenesis.small ribosomal subunit (SSU).SSU processome.pre-40S ribosomal subunit nuclear assembly.UtpB module.plant-specific assembly factor *(PCP2)	EIF(ISO)4E	BraA08g009170.3C	BA	1.33015	mercator4v6.0: component *(eIF-iso4E) of eIF-iso4F unwinding complex & original description: none
		17.3.1.1.1	Protein biosynthesis.translation initiation.Pre-Initiation Complex (PIC) module.eIF1 PIC assembly factor activity.assembly factor *(eIF1)	EIF4E1	BraA08g012700.3C	BA	1.33715	mercator4v6.0: component *(eIF4E) of eIF4F mRNA unwinding complex & original description: none
		17.1.3.1.12	Protein biosynthesis.ribosome biogenesis.small ribosomal subunit (SSU).SSU proteome.component *(uS9)	eif3g	BraA05g035530.3C	BA	1.46939	mercator4v6.0: component *(eIF3g) of eIF3 mRNA-to-PIC binding complex & original description: none
		17.1.2.1.15	Protein biosynthesis.ribosome biogenesis.large ribosomal subunit (LSU).LSU proteome.component *(eL15)	TIF4A-3	BraA02g021190.3C	BA	1.48874	mercator4v6.0: mRNA unwinding factor *(eIF4A)) & original description: none
		17.1.3.1.11	Protein biosynthesis.ribosome biogenesis.small ribosomal subunit (SSU).SSU proteome.component *(uS8)	EIF4A1	BraA05g033110.3C	BA	1.49025	mercator4v6.0: mRNA unwinding factor *(eIF4A)) & original description: none
		17.1.2.1.45	Protein biosynthesis.ribosome biogenesis.large ribosomal subunit (LSU).LSU proteome.component *(eL43)	At4g27130	BraA03g056310.3C	BA	1.58235	mercator4v6.0: assembly factor (eIF1) of eIF1 & original description: none
		17.6.2.4.1	Protein biosynthesis.organellar translation machinery.plastidial ribosome biogenesis.plastidial ribosome-associated proteins.hibernation-promoting factor *(PSRP1)	eif3g	BraA10g028780.3C	BA	2.26328	mercator4v6.0: component *(eIF3g) of eIF3 mRNA-to-PIC binding complex & original description: none
		17.6.2.3.23	Protein biosynthesis.organellar translation machinery.plastidial ribosome biogenesis.small ribosomal subunit proteome.component *(cS23)	At5g12110	BraA10g026190.3C	CK	-1.4794	mercator4v6.0: component *(eEF1B-beta/-delta) of eEF1B eEF1A-GDP-recycling complex & original description: none
		17.6.2.2.4	Protein biosynthesis.organellar translation machinery.plastidial ribosome biogenesis.large ribosomal subunit proteome.component *(uL4c)	At3g58180	BraA09g048700.3C	CK	-1.21304	mercator4v6.0: deoxyhypusine hydroxylase & original description: none
		17.1.3.1.14	Protein biosynthesis.ribosome biogenesis.small ribosomal subunit (SSU).SSU proteome.component *(uS10)	A1	BraA06g005200.3C	CK	1.00537	mercator4v6.0: aminoacyl-tRNA binding factor *(eEF1A)) & original description: none
		17.6.2.3.13	Protein biosynthesis.organellar translation machinery.plastidial ribosome biogenesis.small ribosomal subunit proteome.component *(uS13c)	A1	BraA10g018190.3C	CK	1.19346	mercator4v6.0: aminoacyl-tRNA binding factor *(eEF1A)) & original description: none
		17.1.2.1.12	Protein biosynthesis.ribosome biogenesis.large ribosomal subunit (LSU).LSU proteome.component *(uL13)	A1	BraA02g010330.3C	CK	1.31352	mercator4v6.0: aminoacyl-tRNA binding factor *(eEF1A)) & original description: none
		17.1.2.1.22	Protein biosynthesis.ribosome biogenesis.large ribosomal subunit (LSU).LSU proteome.component *(eL21)	A1	BraA03g010740.3C	CK	1.54729	mercator4v6.0: aminoacyl-tRNA binding factor *(eEF1A)) & original description: none
		17.1.3.1.19	Protein biosynthesis.ribosome biogenesis.small ribosomal subunit (SSU).SSU proteome.component *(uS14)	PSRP1	BraA06g031860.3C	GA	-6.08591	mercator4v6.0: plastidial ribosome hibernation-promoting factor *(PSRP1) & original description: none
		17.6.2.2.10	Protein biosynthesis.organellar translation machinery.plastidial ribosome biogenesis.large ribosomal subunit proteome.component *(bL12c)	APG3	BraA09g052200.3C	GA	-2.2381	mercator4v6.0: translation peptide chain release factor *(PrfA) & original description: none
		17.1.2.1.14	Protein biosynthesis.ribosome biogenesis.large ribosomal subunit (LSU).LSU proteome.component *(uL14)	--	BraA02g013480.3C	GA	-1.91651	mercator4v6.0: component *(uL30m) of large mitoribosomal-subunit proteome & original description: none
		17.4.1.2.1	Protein biosynthesis.translation elongation.eEF1 aminoacyl-tRNA binding factor activity.eEF1B eEF1A-GDP-recycling complex.component *(eEF1B-beta/-delta)	PSRP1	BraA09g006110.3C	GA	-1.86775	mercator4v6.0: plastidial ribosome hibernation-promoting factor *(PSRP1) & original description: none
		17.1.3.1.29	Protein biosynthesis.ribosome biogenesis.small ribosomal subunit (SSU).SSU proteome.component *(eS27)	PSRP5	BraA07g022560.3C	GA	-1.84718	mercator4v6.0: component *(cL37) of large plastid ribosomal-subunit proteome & original description: none
		17.1.2.1.7	Protein biosynthesis.ribosome biogenesis.large ribosomal subunit (LSU).LSU proteome.component *(eL6)	RPS10	BraA01g038580.3C	GA	-1.69738	mercator4v6.0: component *(uS10c) of small plastid ribosomal-subunit proteome & original description: none
		17.1.3.1.6	Protein biosynthesis.ribosome biogenesis.small ribosomal subunit (SSU).SSU proteome.component *(uS5)	prfA	BraA05g000820.3C	GA	-1.3395	mercator4v6.0: translation peptide chain release factor *(PrfA) & original description: none
		17.1.3.1.30	Protein biosynthesis.ribosome biogenesis.small ribosomal subunit (SSU).SSU proteome.component *(eS28)	At1g80150	BraA07g025660.3C	GA	-1.13166	mercator4v6.0: component *(mS78/mS79) of small mitoribosomal-subunit proteome & original description: none
		17.1.2.1.25	Protein biosynthesis.ribosome biogenesis.large ribosomal subunit (LSU).LSU proteome.component *(uL23)	XI-F	BraA03g016990.3C	GA	-1.13112	mercator4v6.0: 16S-rRNA maturation factor *(RAP) & original description: none
		17.6.1.2.32	Protein biosynthesis.organellar translation machinery.mitochondrial ribosome biogenesis.large ribosomal subunit proteome.component *(mL41)	mrpl41-a	BraA09g029510.3C	GA	-1.0613	mercator4v6.0: component *(mL41) of large mitoribosomal-subunit proteome & original description: none
		17.1.2.1.11	Protein biosynthesis.ribosome biogenesis.large ribosomal subunit (LSU).LSU proteome.component *(eL13)	--	BraA02g005710.3C	GA	1.01218	mercator4v6.0: ribosome biogenesis factor *(CRASS) & original description: none
		17.1.2.1.47	Protein biosynthesis.ribosome biogenesis.large ribosomal subunit (LSU).LSU proteome.component *(RPP2)	RPL1	BraA04g000050.3C	GA	1.01411	mercator4v6.0: component *(uL1c) of large plastid ribosomal-subunit proteome & original description: none
		17.1.2.1.16	Protein biosynthesis.ribosome biogenesis.large ribosomal subunit (LSU).LSU proteome.component *(uL15)	RPL13	BraA02g024820.3C	GA	1.06208	mercator4v6.0: component *(uL13c) of large plastid ribosomal-subunit proteome & original description: none
		17.1.2.1.30	Protein biosynthesis.ribosome biogenesis.large ribosomal subunit (LSU).LSU proteome.component *(eL29)	RPL3A	BraA03g022530.3C	GA	1.0683	mercator4v6.0: component *(uL3c) of large plastid ribosomal-subunit proteome & original description: none
		17.1.2.1.26	Protein biosynthesis.ribosome biogenesis.large ribosomal subunit (LSU).LSU proteome.component *(eL24)	At2g37230	BraA03g019430.3C	GA	1.08976	mercator4v6.0: component *(mL102) of large mitoribosomal-subunit proteome & original description: none
		17.1.2.1.4	Protein biosynthesis.ribosome biogenesis.large ribosomal subunit (LSU).LSU proteome.component *(uL4)	RPL9	BraA01g025870.3C	GA	1.11003	mercator4v6.0: component *(bL9c) of large plastid ribosomal-subunit proteome & original description: none
		17.1.2.1.9	Protein biosynthesis.ribosome biogenesis.large ribosomal subunit (LSU).LSU proteome.component *(uL10)	At3g02650	BraA01g044150.3C	GA	1.11143	mercator4v6.0: component *(mS80) of small mitoribosomal-subunit proteome & original description: none
		17.1.3.1.33	Protein biosynthesis.ribosome biogenesis.small ribosomal subunit (SSU).SSU proteome.component *(RACK1)	RPS9	BraA07g038680.3C	GA	1.11655	mercator4v6.0: component *(uS9c) of small plastid ribosomal-subunit proteome & original description: none
		17.1.2.1.2	Protein biosynthesis.ribosome biogenesis.large ribosomal subunit (LSU).LSU proteome.component *(uL2)	PETs	BraA01g008470.3C	GA	1.11794	mercator4v6.0: translation elongation factor *(EF-Ts) & original description: none
		17.1.3.1.29	Protein biosynthesis.ribosome biogenesis.small ribosomal subunit (SSU).SSU proteome.component *(eS27)	RPL17	BraA07g021650.3C	GA	1.12075	mercator4v6.0: component *(bL17c) of large plastid ribosomal-subunit proteome & original description: none
		17.1.3.1.33	Protein biosynthesis.ribosome biogenesis.small ribosomal subunit (SSU).SSU proteome.component *(RACK1)	RPL31	BraA07g038940.3C	GA	1.14064	mercator4v6.0: component *(bL31c) of large plastid ribosomal-subunit proteome & original description: none
		17.6.1.2.9	Protein biosynthesis.organellar translation machinery.mitochondrial ribosome biogenesis.large ribosomal subunit proteome.component *(uL11m)	CPEFG	BraA09g015630.3C	GA	1.14532	mercator4v6.0: translation elongation factor *(EF-G) & original description: none
		17.1.2.1.31	Protein biosynthesis.ribosome biogenesis.large ribosomal subunit (LSU).LSU proteome.component *(uL29)	RPL2	BraA03g023200.3C	GA	1.14995	mercator4v6.0: component *(uL2m) of large mitoribosomal-subunit proteome & original description: none
		17.1.3.1.18	Protein biosynthesis.ribosome biogenesis.small ribosomal subunit (SSU).SSU proteome.component *(uS13)	rplO	BraA06g028120.3C	GA	1.1641	mercator4v6.0: component *(uL15m) of large mitoribosomal-subunit proteome & original description: none
		17.1.2.1.41	Protein biosynthesis.ribosome biogenesis.large ribosomal subunit (LSU).LSU proteome.component *(eL39)	PNM1	BraA03g043930.3C	GA	1.16649	mercator4v6.0: component *(mL104) of large mitoribosomal-subunit proteome & original description: none
		17.6.1.2.26	Protein biosynthesis.organellar translation machinery.mitochondrial ribosome biogenesis.large ribosomal subunit proteome.component *(uL29m)	RPS17	BraA09g023110.3C	GA	1.19241	mercator4v6.0: component *(uS17c) of small plastid ribosomal-subunit proteome & original description: none
		17.6.1.2.5	Protein biosynthesis.organellar translation machinery.mitochondrial ribosome biogenesis.large ribosomal subunit proteome.component *(uL5m)	RPS6	BraA09g013920.3C	GA	1.2153	mercator4v6.0: component *(uS6c) of small plastid ribosomal-subunit proteome & original description: none
		17.1.1.8.1	Protein biosynthesis.ribosome biogenesis.rRNA maturation.ITS2 rRNA removal.pre-rRNA cleavage factor *(LAS1)	At4g34730	BraA01g003580.3C	GA	1.23793	mercator4v6.0: 16S-rRNA maturation factor *(RBF1) & original description: none
		17.1.3.1.19	Protein biosynthesis.ribosome biogenesis.small ribosomal subunit (SSU).SSU proteome.component *(uS14)	HP30-2	BraA06g032010.3C	GA	1.23896	mercator4v6.0: import factor *(TRIC) & original description: none
		17.1.2.1.11	Protein biosynthesis.ribosome biogenesis.large ribosomal subunit (LSU).LSU proteome.component *(eL13)	RPL10	BraA02g004950.3C	GA	1.3075	mercator4v6.0: component *(uL10) of organelle large ribosomal-subunit proteome & original description: none
		17.3.1.3.4	Protein biosynthesis.translation initiation.Pre-Initiation Complex (PIC) module.eIF3 mRNA-to-PIC binding complex.component *(eIF3d)	RPL34	BraA08g024100.3C	GA	1.31036	mercator4v6.0: component *(bL34c) of large plastid ribosomal-subunit proteome & original description: none
		17.6.2.2.1	Protein biosynthesis.organellar translation machinery.plastidial ribosome biogenesis.large ribosomal subunit proteome.component *(uL1c)	PSRP5	BraA09g047530.3C	GA	1.3153	mercator4v6.0: component *(cL37) of large plastid ribosomal-subunit proteome & original description: none
		17.1.2.2.1.3.2	Protein biosynthesis.ribosome biogenesis.large ribosomal subunit (LSU).LSU processome.pre-60S ribosomal subunit nuclear assembly.PWP1 assembly complex.component *(NOP12)	LETM1	BraA04g002180.3C	GA	1.37765	mercator4v6.0: ribosome docking factor *(MDM38) & original description: none
		17.1.2.1.32	Protein biosynthesis.ribosome biogenesis.large ribosomal subunit (LSU).LSU proteome.component *(uL30)	RPS2	BraA03g031360.3C	GA	1.40403	mercator4v6.0: component *(uS2m) of small mitoribosomal-subunit proteome & original description: none
		17.1.3.1.15	Protein biosynthesis.ribosome biogenesis.small ribosomal subunit (SSU).SSU proteome.component *(uS11)	PDF1A	BraA06g011460.3C	GA	1.41437	mercator4v6.0: formylmethionine deformylase *(PDF) & original description: none
		17.6.1.3.6	Protein biosynthesis.organellar translation machinery.mitochondrial ribosome biogenesis.small ribosomal subunit proteome.component *(uS7m)	--	BraA09g038590.3C	GA	1.43094	mercator4v6.0: component *(mS23) of small mitoribosomal-subunit proteome & original description: none
		17.1.2.1.32	Protein biosynthesis.ribosome biogenesis.large ribosomal subunit (LSU).LSU proteome.component *(uL30)	At3g02650	BraA03g031080.3C	GA	1.46906	mercator4v6.0: component *(mS80) of small mitoribosomal-subunit proteome & original description: none
		17.6.2.3.1	Protein biosynthesis.organellar translation machinery.plastidial ribosome biogenesis.small ribosomal subunit proteome.component *(bS1c)	RPL4	BraA10g006010.3C	GA	1.47117	mercator4v6.0: component *(uL4c) of large plastid ribosomal-subunit proteome & original description: none
		17.1.2.1.12	Protein biosynthesis.ribosome biogenesis.large ribosomal subunit (LSU).LSU proteome.component *(uL13)	PSRP6	BraA02g007300.3C	GA	1.50482	mercator4v6.0: component *(cL38) of large plastid ribosomal-subunit proteome & original description: none
		17.1.2.1.42	Protein biosynthesis.ribosome biogenesis.large ribosomal subunit (LSU).LSU proteome.component *(eL40)	TUFA	BraA03g049270.3C	GA	1.51403	mercator4v6.0: translation elongation factor *(EF-Tu) & original description: none
		17.6.1.2.28	Protein biosynthesis.organellar translation machinery.mitochondrial ribosome biogenesis.large ribosomal subunit proteome.component *(bL31m)	--	BraA09g024850.3C	GA	1.54714	mercator4v6.0: component *(mL40) of large mitoribosomal-subunit proteome & original description: none
		17.3.1.3.5	Protein biosynthesis.translation initiation.Pre-Initiation Complex (PIC) module.eIF3 mRNA-to-PIC binding complex.component *(eIF3e)	--	BraA08g024920.3C	GA	1.55454	mercator4v6.0: component *(uL31m) of large mitoribosomal-subunit proteome & original description: none
		17.1.3.1.4	Protein biosynthesis.ribosome biogenesis.small ribosomal subunit (SSU).SSU proteome.component *(eS4)	rps5	BraA04g024330.3C	GA	1.56083	mercator4v6.0: component *(uS5c) of small plastid ribosomal-subunit proteome & original description: none
		17.6.2.2.11	Protein biosynthesis.organellar translation machinery.plastidial ribosome biogenesis.large ribosomal subunit proteome.component *(uL13c)	RPL35	BraA09g053960.3C	GA	1.58761	mercator4v6.0: component *(bL35c) of large plastid ribosomal-subunit proteome & original description: none
		17.6.1.2.14	Protein biosynthesis.organellar translation machinery.mitochondrial ribosome biogenesis.large ribosomal subunit proteome.component *(uL16m)	RPS17	BraA09g023100.3C	GA	1.62123	mercator4v6.0: component *(uS17c) of small plastid ribosomal-subunit proteome & original description: none
		17.1.3.1.27	Protein biosynthesis.ribosome biogenesis.small ribosomal subunit (SSU).SSU proteome.component *(eS25)	--	BraA07g012110.3C	GA	1.66308	mercator4v6.0: component *(uL31m) of large mitoribosomal-subunit proteome & original description: none
		17.1.2.1.22	Protein biosynthesis.ribosome biogenesis.large ribosomal subunit (LSU).LSU proteome.component *(eL21)	RPS13	BraA03g006230.3C	GA	1.67367	mercator4v6.0: component *(uS13c) of small plastid ribosomal-subunit proteome & original description: none
		17.1.3.2.1.2.3	Protein biosynthesis.ribosome biogenesis.small ribosomal subunit (SSU).SSU processome.pre-40S ribosomal subunit nuclear assembly.UtpA module.assembly factor *(SWA1)	RPL18	BraA08g004460.3C	GA	1.69548	mercator4v6.0: component *(uL18c) of large plastid ribosomal-subunit proteome & original description: none
		17.1.3.1.20	Protein biosynthesis.ribosome biogenesis.small ribosomal subunit (SSU).SSU proteome.component *(uS15)	RPS1	BraA06g034580.3C	GA	1.69941	mercator4v6.0: component *(bS1c) of small plastid ribosomal-subunit proteome & original description: none
		17.1.2.1.46	Protein biosynthesis.ribosome biogenesis.large ribosomal subunit (LSU).LSU proteome.component *(RPP1)	mrpl19	BraA03g059460.3C	GA	1.70784	mercator4v6.0: component *(uL11m) of large mitoribosomal-subunit proteome & original description: none
		17.1.2.1.6	Protein biosynthesis.ribosome biogenesis.large ribosomal subunit (LSU).LSU proteome.component *(uL6)	RPS20	BraA01g036880.3C	GA	1.73888	mercator4v6.0: component *(bS20c) of small plastid ribosomal-subunit proteome & original description: none
		17.4.1.1	Protein biosynthesis.translation elongation.eEF1 aminoacyl-tRNA binding factor activity.aminoacyl-tRNA binding factor *(eEF1A)	rps21	BraA09g003100.3C	GA	1.76967	mercator4v6.0: component *(bS21c) of small plastid ribosomal-subunit proteome & original description: none
		17.1.3.1.24	Protein biosynthesis.ribosome biogenesis.small ribosomal subunit (SSU).SSU proteome.component *(eS19)	RPL15	BraA06g038580.3C	GA	1.77406	mercator4v6.0: component *(uL15c) of large plastid ribosomal-subunit proteome & original description: none
		17.1.3.1.22	Protein biosynthesis.ribosome biogenesis.small ribosomal subunit (SSU).SSU proteome.component *(eS17)	RPL12A	BraA06g037340.3C	GA	1.79157	mercator4v6.0: component *(bL12c) of large plastid ribosomal-subunit proteome & original description: none
		17.6.2.1.6	Protein biosynthesis.organellar translation machinery.plastidial ribosome biogenesis.rRNA maturation.16S-rRNA maturation factor *(RAP)	RPL17	BraA09g045190.3C	GA	1.95641	mercator4v6.0: component *(bL17c) of large plastid ribosomal-subunit proteome & original description: none
		17.1.3.1.1	Protein biosynthesis.ribosome biogenesis.small ribosomal subunit (SSU).SSU proteome.component *(eS1)	RPL35	BraA04g017670.3C	GA	2.00364	mercator4v6.0: component *(bL35c) of large plastid ribosomal-subunit proteome & original description: none
		17.1.2.2.3.4	Protein biosynthesis.ribosome biogenesis.large ribosomal subunit (LSU).LSU processome.60S ribosomal subunit cytoplasmic maturation.regulatory GTPase *(EFL1)	At2g21290	BraA04g015610.3C	GA	2.11002	mercator4v6.0: component *(bTHXm) of small mitoribosomal-subunit proteome & original description: none
		17.1.2.2.3.2	Protein biosynthesis.ribosome biogenesis.large ribosomal subunit (LSU).LSU processome.60S ribosomal subunit cytoplasmic maturation.maturation factor *(REIL)	RPL27	BraA04g013540.3C	GA	2.22771	mercator4v6.0: component *(bL27c) of large plastid ribosomal-subunit proteome & original description: none
		17.6.2.2.13	Protein biosynthesis.organellar translation machinery.plastidial ribosome biogenesis.large ribosomal subunit proteome.component *(uL15c)	At2g21290	BraA09g055630.3C	GA	2.24998	mercator4v6.0: component *(bTHXm) of small mitoribosomal-subunit proteome & original description: none
		17.1.2.1.17	Protein biosynthesis.ribosome biogenesis.large ribosomal subunit (LSU).LSU proteome.component *(uL16)	RPL12A	BraA02g037930.3C	GA	2.31192	mercator4v6.0: component *(bL12c) of large plastid ribosomal-subunit proteome & original description: none
		17.6.6.1	Protein biosynthesis.organellar translation machinery.peptide deformylation.formylmethionine deformylase *(PDF)	RPS3	BraAnng001660.3C	GA	2.35657	mercator4v6.0: component *(uL16m) of large mitoribosomal-subunit proteome & original description: none
		17.1.3.1.15	Protein biosynthesis.ribosome biogenesis.small ribosomal subunit (SSU).SSU proteome.component *(uS11)	At1g17220	BraA06g013030.3C	GA	2.38756	mercator4v6.0: translation initiation factor *(IF-2) & original description: none
		17.6.1.2.27	Protein biosynthesis.organellar translation machinery.mitochondrial ribosome biogenesis.large ribosomal subunit proteome.component *(uL30m)	RPL15	BraA09g024650.3C	GA	2.43085	mercator4v6.0: component *(uL15c) of large plastid ribosomal-subunit proteome & original description: none
		17.1.3.1.2	Protein biosynthesis.ribosome biogenesis.small ribosomal subunit (SSU).SSU proteome.component *(uS2)	HLL	BraA04g019150.3C	GA	2.44768	mercator4v6.0: component *(uL14m) of large mitoribosomal-subunit proteome & original description: none
		17.6.5.1	Protein biosynthesis.organellar translation machinery.translation termination.peptide chain release factor *(PrfA)	RPS7	BraAnng001520.3C	GA	2.50433	mercator4v6.0: component *(uS7m) of small mitoribosomal-subunit proteome & original description: none
		17.6.2.2.3	Protein biosynthesis.organellar translation machinery.plastidial ribosome biogenesis.large ribosomal subunit proteome.component *(uL3c)	PRFB3	BraA09g047850.3C	GA	2.55625	mercator4v6.0: translation peptide chain release factor *(PrfB) & original description: none
		17.6.5.2	Protein biosynthesis.organellar translation machinery.translation termination.peptide chain release factor *(PrfB)	RPL2	BraAnng001550.3C	GA	3.15162	mercator4v6.0: component *(uL2m) of large mitoribosomal-subunit proteome & original description: none
		17.1.3.1.32	Protein biosynthesis.ribosome biogenesis.small ribosomal subunit (SSU).SSU proteome.component *(eS31)	At1g68590	BraA07g033700.3C	GA	3.98149	mercator4v6.0: component *(cS23) of small plastid ribosomal-subunit proteome & original description: none
		17.1.3.1.25	Protein biosynthesis.ribosome biogenesis.small ribosomal subunit (SSU).SSU proteome.component *(eS21)	TUFA	BraA06g042970.3C	GA	5.03717	mercator4v6.0: translation elongation factor *(EF-Tu) & original description: none
		17.6.2.2.10	Protein biosynthesis.organellar translation machinery.plastidial ribosome biogenesis.large ribosomal subunit proteome.component *(bL12c)	RRF	BraA09g052440.3C	GA	5.94019	mercator4v6.0: translation ribosome recycling factor *(RRF) & original description: none
		17.1.3.1.23	Protein biosynthesis.ribosome biogenesis.small ribosomal subunit (SSU).SSU proteome.component *(uS19)	RPL12C	BraA06g037350.3C	GA	8.72964	mercator4v6.0: component *(bL12c) of large plastid ribosomal-subunit proteome & original description: none
		17.2.3	Protein biosynthesis.aminoacyl-tRNA synthetase activities.asparagine-tRNA ligase	PETs	BraA01g008470.3C	IAA	1.11794	mercator4v6.0: aspartate-tRNA ligase & original description: none
		17.2.4	Protein biosynthesis.aminoacyl-tRNA synthetase activities.aspartate-tRNA ligase	At3g02760	BraA01g044030.3C	IAA	1.46321	mercator4v6.0: histidine-tRNA ligase & original description: none
		17.2.10	Protein biosynthesis.aminoacyl-tRNA synthetase activities.histidine-tRNA ligase	SYNC2	BraA03g033250.3C	IAA	1.48594	mercator4v6.0: asparagine-tRNA ligase & original description: none
		17.2.12	Protein biosynthesis.aminoacyl-tRNA synthetase activities.leucine-tRNA ligase	At4g39280	BraA04g015880.3C	IAA	-3.29845	mercator4v6.0: subunit alpha of phenylalanine-tRNA ligase complex & original description: none
		17.2.14	Protein biosynthesis.aminoacyl-tRNA synthetase activities.methionine-tRNA ligase	At1g28350	BraA07g011700.3C	IAA	1.18423	mercator4v6.0: tyrosine-tRNA ligase & original description: none
		17.2.16.1	Protein biosynthesis.aminoacyl-tRNA synthetase activities.cytosolic phenylalanine-tRNA ligase heterodimer.subunit alpha	OVA1	BraA09g046220.3C	IAA	1.02799	mercator4v6.0: methionine-tRNA ligase & original description: none
		17.2.22	Protein biosynthesis.aminoacyl-tRNA synthetase activities.tyrosine-tRNA ligase	At1g09620	BraA09g062290.3C	IAA	1.03902	mercator4v6.0: leucine-tRNA ligase & original description: none

[truncated: 4 more sheets: Supplementary Table S9-2, Supplementary Table S10-1, Supplementary Table S10-2, Supplementary Table S11]
